# Supplementary material for: Gut microbiota and cerebrovascular diseases: a Mendelian randomization study
Source: Front Microbiol. 2023 Aug 10;14:1228815. doi: 10.3389/fmicb.2023.1228815 (PMC10448814; doi:10.3389/fmicb.2023.1228815)
Supplement: Supplementary file 1 [file Table_1.XLSX]

## Sheet: Sheet1
Contents:
Supplementary Table S1: Information of GWAS summary data.
Supplementary Table S2: Detailed information of instrumental variables used in MR analyses about gut bacterial taxa on intracranial aneurysm.
Supplementary Table S3: Detailed information of instrumental variables used in MR analyses about gut bacterial taxa on stroke.
Supplementary Table S4: MR analysis of all gut microbiome on intracranial aneurysm.
Supplementary Table S5: MR analysis of all gut microbiome on stroke.
Supplementary Table S6: The heterogeneity results and directional pleiotropy results from Egger intercept analysis.
Supplementary Table S7: Detailed information of instrumental variables used in reverse MR analyses.
Supplementary Table S8: The results of a two-step Mendelian randomization study.

## Sheet: Table S1
Supplementary Table S1: Information of GWAS summary data.
Characteristic	Resource	Sample size	Population ancestry	PMID
Gut Microbiota	MiBioGen	18340	European	33462485
Intracranial aneurysms	——	79429	European	33199917
Stroke	MEGASTROKE consortium	446696	European	29531354
Systolic blood pressure (SBP)	International Consortium of Blood Pressure	757601	European	30224653
Type 2 diabetes (T2D)	——	655666	European	30054458
Body mass index (BMI)	MRC-IEU	461460	European	——

## Sheet: Table S2
Supplementary Table S2: Detailed information of instrumental variables used in MR analyses about gut bacterial taxa on intracranial aneurysm.
				Exposure (Bacteria)			Outcome(IA)
Bacterial taxa	SNP	Effect allele	Other allele	beta.exposure	se.exposure	pval.exposure	beta.outcome	se.outcome	pval.outcome	F
class Actinobacteria	rs11745923	G	T	0.0563759	0.0115529	1.58e-06	0.0005	0.0219	0.9824	23.8125
class Actinobacteria	rs12049045	A	G	0.0510452	0.0114325	8.63e-06	-0.0566	0.0232	0.01464	19.9355
class Actinobacteria	rs1376754	G	A	0.0509242	0.0112503	6.71e-06	0.0255	0.0226	0.2583	20.489
class Actinobacteria	rs6660520	G	A	-0.0711483	0.0134495	1.11e-07	0.0126	0.0289	0.6635	27.9845
class Actinobacteria	rs857444	C	T	0.0509553	0.011539	8.92e-06	0.0145	0.0254	0.5671	19.5003
class Actinobacteria	rs961091	G	A	0.0501255	0.011255	8.68e-06	-0.0359	0.0203	0.07672	19.8347
class Alphaproteobacteria	rs55876211	C	T	-0.080811	0.0184159	7.54e-06	0.0132	0.0278	0.6352	19.2555
class Alphaproteobacteria	rs62285697	C	T	0.0805256	0.0180912	9.76e-06	0.0415	0.0286	0.1469	19.8122
class Alphaproteobacteria	rs76784716	A	G	0.133271	0.0267738	5.09e-07	-0.0261	0.0421	0.5359	24.7771
class Alphaproteobacteria	rs9813022	A	G	-0.0751277	0.0153867	1.05e-06	0.0018	0.0239	0.9399	23.8402
class Bacilli	rs11110282	A	G	-0.101189	0.0217379	4.85e-06	-0.032	0.0387	0.4077	21.6686
class Bacilli	rs11730038	G	A	-0.0630747	0.0128717	1.96e-06	-0.0353	0.0264	0.1808	24.0126
class Bacilli	rs13068444	A	G	0.0601035	0.0136407	9.53e-06	-0.0181	0.027	0.5042	19.4145
class Bacilli	rs1595463	C	A	0.0476864	0.0108547	7.97e-06	0.0024	0.0244	0.9224	19.2998
class Bacilli	rs28564647	T	G	-0.0613034	0.0137579	7.81e-06	0.0374	0.0255	0.1425	19.8548
class Bacilli	rs35344081	G	A	0.0619529	0.0127066	1.01e-06	0.0162	0.0268	0.5465	23.7719
class Bacilli	rs4459992	T	C	0.0535854	0.0116362	4.3e-06	-0.003	0.0249	0.9052	21.2066
class Bacilli	rs57872228	C	T	-0.0714773	0.0146647	9.22e-07	0.0503	0.0341	0.1403	23.7569
class Bacilli	rs694949	A	G	-0.081146	0.0180042	7.6e-06	-0.0886	0.0387	0.02215	20.3136
class Bacilli	rs78938557	T	C	0.108007	0.0232858	1.07e-06	-0.065	0.0498	0.192	21.514
class Bacteroidia	rs111845179	T	C	0.102648	0.0213843	9.24e-07	0.096	0.0471	0.04141	23.0415
class Bacteroidia	rs17343978	A	C	-0.0552057	0.0120278	8.36e-06	-0.0056	0.0256	0.8259	21.0666
class Bacteroidia	rs2032750	C	T	0.0508393	0.0106807	1.92e-06	0.006	0.0202	0.7649	22.6569
class Bacteroidia	rs4916508	A	G	0.0466729	0.0105312	8.47e-06	-0.0399	0.0224	0.07497	19.6415
class Bacteroidia	rs55773148	G	A	-0.121514	0.0236759	3.9e-07	-0.0274	0.0458	0.5501	26.3414
class Bacteroidia	rs62531359	T	G	0.0655728	0.0149891	9.09e-06	0.0113	0.0334	0.7364	19.138
class Bacteroidia	rs62575403	C	T	0.140055	0.0311128	7.06e-06	-0.0291	0.0546	0.5942	20.2637
class Bacteroidia	rs72706335	T	C	-0.22241	0.0493458	7.66e-06	0.0554	0.0593	0.3506	20.3146
class Bacteroidia	rs7631304	G	A	-0.0645771	0.0132957	8.37e-07	0.0045	0.0264	0.8654	23.5904
class Bacteroidia	rs929878	T	C	0.0548532	0.012153	4.73e-06	-0.0078	0.0244	0.7484	20.3722
class Betaproteobacteria	rs11128180	A	G	0.0592944	0.0128769	3.67e-06	-0.0799	0.0264	0.002515	21.2034
class Betaproteobacteria	rs1511453	A	G	0.0923492	0.0199158	4.76e-06	0.0661	0.0461	0.1518	21.5016
class Betaproteobacteria	rs1928341	G	A	-0.0525581	0.0110408	2.02e-06	-0.0065	0.0228	0.7745	22.661
class Betaproteobacteria	rs2321387	G	A	-0.0494596	0.0109424	5.8e-06	0.0232	0.0228	0.3092	20.4304
class Betaproteobacteria	rs2613606	T	C	0.0513106	0.0109091	2.2e-06	0.0213	0.0234	0.362	22.1226
class Betaproteobacteria	rs320161	G	A	-0.0572286	0.01262	7.33e-06	0.0031	0.0272	0.9103	20.564
class Betaproteobacteria	rs56386628	C	T	-0.0622252	0.0135688	5.87e-06	0.0325	0.0273	0.2349	21.0305
class Betaproteobacteria	rs6087811	T	G	-0.0978177	0.0198522	7.44e-07	0.0245	0.0441	0.5778	24.2783
class Betaproteobacteria	rs62395635	T	C	0.109741	0.0236	2.94e-06	0.0499	0.0497	0.3155	21.6229
class Betaproteobacteria	rs75242906	C	T	-0.121083	0.028075	9.27e-06	-0.0931	0.0497	0.06109	18.6006
class Betaproteobacteria	rs9964679	A	G	0.052911	0.0114866	4.85e-06	0.1015	0.026	9.18e-05	21.2182
class Clostridia	rs13179700	C	T	-0.0511937	0.0109569	3.37e-06	-0.0231	0.0233	0.3223	21.8302
class Clostridia	rs1842454	G	A	-0.0547202	0.0127338	8.72e-06	0.0144	0.0268	0.5895	18.4663
class Clostridia	rs2273429	A	G	-0.0724037	0.0153105	4.52e-06	-0.015	0.0331	0.6507	22.3637
class Clostridia	rs6814436	C	T	-0.0739995	0.0150815	9.65e-07	-0.0073	0.034	0.8303	24.0751
class Clostridia	rs72915163	T	C	-0.0581025	0.0120557	1.34e-06	-0.0145	0.0271	0.5912	23.2276
class Coriobacteriia	rs11250875	T	C	0.06075	0.0130939	4.83e-06	0.0742	0.0274	0.006842	21.5256
class Coriobacteriia	rs34739816	G	T	0.0965017	0.0207666	3.88e-06	0.0069	0.0418	0.8681	21.5943
class Deltaproteobacteria	rs1035691	G	A	0.055176	0.0121602	9.65e-06	-0.018	0.0231	0.4363	20.5882
class Deltaproteobacteria	rs112381107	C	T	0.206594	0.0456908	4.63e-06	-0.0176	0.051	0.7302	20.4446
class Deltaproteobacteria	rs11599763	C	T	0.0544219	0.0117397	3.94e-06	-0.073	0.0219	0.0008543	21.4899
class Deltaproteobacteria	rs17084793	G	A	-0.0710762	0.015953	5.69e-06	-0.019	0.0297	0.5213	19.8501
class Deltaproteobacteria	rs17791387	A	G	-0.0735881	0.0154246	1.6e-06	-0.039	0.0287	0.1744	22.7608
class Deltaproteobacteria	rs2838334	G	A	0.0561722	0.0124124	5.45e-06	-0.0029	0.0231	0.9012	20.4801
class Deltaproteobacteria	rs3935584	C	T	-0.0523484	0.011566	7.5e-06	0.0445	0.0209	0.03354	20.4852
class Deltaproteobacteria	rs55744759	A	G	-0.0779693	0.0170738	7.31e-06	-0.0459	0.0297	0.1219	20.8539
class Deltaproteobacteria	rs6058181	C	T	0.0825716	0.0165958	3.4e-07	0.0452	0.0319	0.1568	24.7551
class Deltaproteobacteria	rs62020470	A	G	-0.0585411	0.0129358	4.85e-06	-0.0191	0.0253	0.45	20.4802
class Deltaproteobacteria	rs9928243	C	A	-0.0538457	0.0117718	5.02e-06	0.0558	0.0204	0.006113	20.9226
class Erysipelotrichia	rs10781552	C	T	-0.0552212	0.0116074	2.33e-06	-0.0243	0.0246	0.3234	22.633
class Erysipelotrichia	rs1884466	C	T	-0.0475363	0.0106939	9.53e-06	0.0157	0.0228	0.4915	19.7596
class Erysipelotrichia	rs2300774	A	G	-0.0524152	0.0106784	8.95e-07	0.0336	0.0227	0.1392	24.0936
class Erysipelotrichia	rs290833	T	G	-0.0497374	0.0111376	8.03e-06	0.0072	0.0251	0.7746	19.9427
class Erysipelotrichia	rs35161940	T	C	-0.0806041	0.0167641	1.85e-06	0.0618	0.0359	0.08534	23.1182
class Erysipelotrichia	rs4078432	T	C	0.0608929	0.0133764	4.23e-06	-0.0114	0.0308	0.7115	20.7231
class Erysipelotrichia	rs56970041	T	G	0.0724145	0.0164471	5.4e-06	0.0195	0.031	0.5287	19.3853
class Erysipelotrichia	rs7234058	T	C	-0.0945759	0.0194091	9.12e-07	-0.0744	0.0385	0.05299	23.7438
class Erysipelotrichia	rs8003149	C	T	0.0538798	0.0116888	4.08e-06	-0.0231	0.0246	0.3461	21.2477
class Gammaproteobacteria	rs11181912	G	A	-0.0579153	0.0118796	9.95e-07	0.0351	0.0237	0.1389	23.7675
class Gammaproteobacteria	rs12404135	A	G	-0.0788843	0.0172415	8.89e-06	-0.0119	0.035	0.7328	20.933
class Gammaproteobacteria	rs6706173	A	C	0.074251	0.0146392	1.99e-07	0.0083	0.0282	0.7689	25.7259
class Gammaproteobacteria	rs75101789	C	T	0.0729012	0.0163003	8.79e-06	0.0216	0.0339	0.524	20.0022
class Gammaproteobacteria	rs79795896	A	G	-0.15921	0.0351373	7.92e-06	-0.0237	0.0521	0.6487	20.5307
class Gammaproteobacteria	rs9494710	C	T	-0.0549673	0.0120924	4.55e-06	-0.0153	0.0234	0.5127	20.6625
class Lentisphaeria	rs1002941	A	G	-0.105025	0.0233484	8.15e-06	-0.0196	0.0253	0.4383	20.2335
class Lentisphaeria	rs11770843	C	T	0.109431	0.0234879	1.91e-06	-0.0431	0.0265	0.1039	21.7066
class Lentisphaeria	rs2825714	A	G	-0.13741	0.0289246	1.72e-06	0.0768	0.0339	0.02372	22.5685
class Lentisphaeria	rs62570196	C	T	-0.21635	0.0439866	1.08e-06	0.0212	0.0432	0.6235	24.1921
class Lentisphaeria	rs72640280	A	G	0.220207	0.0486196	5.18e-06	-0.0557	0.0447	0.2123	20.5135
class Lentisphaeria	rs77599476	A	G	0.230292	0.0480168	1.86e-06	0.0259	0.0488	0.596	23.0023
class Melainabacteria	rs10738747	A	G	-0.0814624	0.0184409	9.96e-06	0.0391	0.0202	0.05299	19.5142
class Melainabacteria	rs11150282	T	C	0.0989487	0.0196972	6.03e-07	0.0236	0.0215	0.2715	25.2355
class Melainabacteria	rs113884518	T	C	-0.205352	0.0454982	8.06e-06	0.0094	0.0498	0.8497	20.3709
class Melainabacteria	rs28678345	T	C	0.214848	0.0470878	6.69e-06	-0.0248	0.0547	0.6502	20.8183
class Melainabacteria	rs367480	A	G	0.083758	0.0185796	8.2e-06	0.0293	0.0231	0.2053	20.3226
class Melainabacteria	rs4129395	G	A	0.0896187	0.0185106	1.48e-06	-0.057	0.0225	0.01146	23.4399
class Melainabacteria	rs789069	A	C	-0.103539	0.0234287	6.85e-06	0.0295	0.03	0.3251	19.5304
class Melainabacteria	rs9864379	T	C	-0.159735	0.0292553	5.36e-08	-0.0444	0.0319	0.164	29.812
class Methanobacteria	rs10202904	G	T	0.121754	0.0235357	3.01e-07	-0.0409	0.0225	0.06964	26.7616
class Methanobacteria	rs10424197	A	G	0.111274	0.0247517	9.28e-06	0.0565	0.0239	0.01826	20.2105
class Methanobacteria	rs56131665	G	A	0.178661	0.039298	6.18e-06	-0.0106	0.0372	0.7757	20.669
class Methanobacteria	rs6776814	T	C	-0.199566	0.0411825	1.63e-06	-0.0233	0.0416	0.575	23.4827
class Methanobacteria	rs73068003	G	T	-0.15814	0.0351803	8.45e-06	0.0041	0.0339	0.9039	20.2062
class Methanobacteria	rs73457410	A	G	0.21534	0.0436695	1.41e-06	-0.0212	0.0428	0.6199	24.316
class Methanobacteria	rs75208022	C	T	-0.227245	0.048763	5.92e-06	-0.0427	0.0396	0.2802	21.7174
class Methanobacteria	rs894996	C	A	0.216999	0.0449076	1.88e-06	0.0434	0.0449	0.3338	23.3494
class Mollicutes	rs10108398	G	A	0.0769142	0.0153953	1.09e-06	-0.0079	0.0251	0.7516	24.9595
class Mollicutes	rs11890098	A	G	0.074438	0.0153389	9.57e-07	0.043	0.0259	0.0967	23.5505
class Mollicutes	rs17214486	C	A	0.06099	0.0135623	6.61e-06	0.0071	0.0233	0.7601	20.2232
class Mollicutes	rs2464826	A	C	0.0944239	0.0211806	8.39e-06	-0.0356	0.0353	0.313	19.8741
class Mollicutes	rs28537087	G	A	0.0820873	0.0188312	8.07e-06	-0.0221	0.0308	0.4734	19.0019
class Mollicutes	rs3768491	G	A	0.0681052	0.0149061	4.23e-06	0.012	0.0265	0.6493	20.8753
class Mollicutes	rs6043847	T	C	-0.114937	0.0248606	4.55e-06	0.0518	0.0412	0.2094	21.3745
class Mollicutes	rs72901605	T	C	-0.0841852	0.0178119	3.26e-06	0.0782	0.0271	0.003966	22.3383
class Mollicutes	rs78169027	A	G	-0.108283	0.0237289	5.88e-06	-0.0105	0.0392	0.7878	20.8241
class Negativicutes	rs1135612	G	A	0.0529785	0.0119177	9.26e-06	-0.0318	0.0263	0.2259	19.7613
class Negativicutes	rs13086907	G	A	0.0625312	0.0131735	1.95e-06	-0.0165	0.0296	0.5776	22.5316
class Negativicutes	rs1643968	T	C	-0.0565284	0.0112298	4.15e-07	-0.0088	0.0218	0.6873	25.339
class Negativicutes	rs4722181	T	G	0.0501306	0.0105798	2e-06	-0.0062	0.0201	0.757	22.4518
class Negativicutes	rs61249479	A	C	0.0777075	0.0168628	2.95e-06	-0.0446	0.0367	0.224	21.2357
class Negativicutes	rs71405394	G	A	-0.114178	0.02405	2.17e-06	-0.0534	0.0468	0.2536	22.539
class Verrucomicrobiae	rs117107102	A	G	0.204683	0.0431572	2.92e-06	-0.1319	0.0515	0.01047	22.4935
class Verrucomicrobiae	rs11729256	T	C	0.0749798	0.0150177	6.73e-07	0.0048	0.026	0.854	24.9277
class Verrucomicrobiae	rs12908520	G	A	0.0618926	0.0130946	2.17e-06	-0.0029	0.0225	0.8963	22.3405
class Verrucomicrobiae	rs61779207	G	A	-0.0758309	0.0167762	6.72e-06	0.0237	0.0265	0.3724	20.4317
class Verrucomicrobiae	rs74542928	T	C	0.112164	0.0236422	1.63e-06	0.062	0.0334	0.06368	22.5077
class Verrucomicrobiae	rs9349825	A	G	-0.0704036	0.0147128	2.54e-06	0.0518	0.0238	0.02985	22.8981
family Acidaminococcaceae	rs262812	T	C	-0.065675	0.0142257	3.25e-06	0.0069	0.0252	0.7844	21.3134
family Acidaminococcaceae	rs2933324	G	A	0.0662557	0.0140257	2.24e-06	-0.0449	0.0269	0.09487	22.315
family Acidaminococcaceae	rs6923842	T	C	-0.0796106	0.0169192	2.21e-06	-0.0457	0.0281	0.1039	22.1402
family Actinomycetaceae	rs34583783	G	T	0.123756	0.026427	5.48e-06	-0.0395	0.0338	0.2418	21.9299
family Actinomycetaceae	rs4073240	G	A	0.0747546	0.0164684	6.05e-06	0.0145	0.0215	0.4988	20.605
family Alcaligenaceae	rs112135816	T	G	-0.0775052	0.0171554	5.28e-06	-0.0033	0.03	0.9111	20.4108
family Alcaligenaceae	rs1153990	A	G	-0.058727	0.0128306	5.97e-06	0.0549	0.0254	0.03067	20.9499
family Alcaligenaceae	rs147968	C	T	0.0489475	0.0110321	9.13e-06	-0.0339	0.0215	0.1157	19.6854
family Alcaligenaceae	rs62395635	T	C	0.110583	0.0238514	3.35e-06	0.0499	0.0497	0.3155	21.4956
family Alcaligenaceae	rs6969323	A	C	-0.0593564	0.0129137	3.89e-06	0.0154	0.0237	0.5148	21.1268
family Alcaligenaceae	rs74776516	T	G	-0.0944052	0.0213287	6.85e-06	0.0849	0.0427	0.04707	19.5913
family Alcaligenaceae	rs7638039	T	C	0.0603335	0.0127779	2.7e-06	-0.0549	0.0263	0.03685	22.2945
family Alcaligenaceae	rs9537886	A	C	-0.0570888	0.0110683	2.35e-07	0.027	0.0228	0.2354	26.6036
family Alcaligenaceae	rs9964679	A	G	0.0537051	0.0116008	4.47e-06	0.1015	0.026	9.18e-05	21.4316
family Bacteroidaceae	rs11585893	A	G	-0.0740746	0.0147633	1.8e-06	0.0163	0.0313	0.6016	25.1751
family Bacteroidaceae	rs1340391	T	C	-0.0592004	0.0132244	6.73e-06	0.0143	0.0283	0.6126	20.04
family Bacteroidaceae	rs17619981	T	G	0.0880978	0.0187002	2.69e-06	-0.0141	0.0393	0.7206	22.1941
family Bacteroidaceae	rs2023437	T	C	-0.0782325	0.0167634	5.02e-06	0.0212	0.0355	0.5501	21.7796
family Bacteroidaceae	rs66710942	T	C	-0.0488038	0.0107412	5.86e-06	-0.0096	0.0228	0.6737	20.6444
family Bacteroidaceae	rs6795673	C	T	0.0538565	0.0105251	3.38e-07	-0.0231	0.0242	0.3407	26.1833
family Bacteroidales S24 7group	rs12748533	G	T	-0.0821108	0.0172701	2.59e-06	-0.0361	0.0222	0.104	22.6053
family Bacteroidales S24 7group	rs17043785	T	C	-0.176187	0.0347133	5.12e-07	0.0641	0.041	0.1175	25.7606
family Bacteroidales S24 7group	rs1850003	A	G	0.084048	0.0177806	2.41e-06	0.0166	0.0249	0.505	22.3441
family Bacteroidales S24 7group	rs61508842	T	C	0.122574	0.0272389	7.83e-06	0.0251	0.0345	0.4664	20.2497
family Bacteroidales S24 7group	rs738193	T	C	0.0847328	0.0165856	3.82e-07	0.0068	0.0252	0.7883	26.1
family Bacteroidales S24 7group	rs78609301	A	G	-0.0867065	0.0195709	7.09e-06	0.0033	0.027	0.9025	19.6283
family Bacteroidales S24 7group	rs941000	T	C	-0.0850266	0.0163382	3.16e-07	-0.0081	0.0245	0.7424	27.0833
family Bifidobacteriaceae	rs10831953	G	A	0.0537537	0.0123746	9.95e-06	-0.0128	0.0212	0.545	18.8692
family Bifidobacteriaceae	rs6899771	A	G	-0.0914312	0.0202604	7.28e-06	0.019	0.0385	0.6219	20.3654
family Bifidobacteriaceae	rs7174549	T	C	-0.0551726	0.0124655	6.87e-06	0.0174	0.0235	0.4599	19.5897
family Bifidobacteriaceae	rs857444	C	T	0.0553965	0.0120669	3.82e-06	0.0145	0.0254	0.5671	21.0753
family Clostridiaceae1	rs10875374	T	C	0.0536759	0.0119436	8.1e-06	0.0074	0.0211	0.7242	20.1971
family Clostridiaceae1	rs12186080	G	A	0.0748236	0.016246	5.34e-06	0.0006	0.0273	0.9839	21.2121
family Clostridiaceae1	rs12341505	G	A	0.0814503	0.0179338	4.54e-06	-0.0324	0.0346	0.35	20.6272
family Clostridiaceae1	rs2795528	G	A	-0.180969	0.0390911	3.81e-06	0.0191	0.0504	0.7049	21.4315
family Clostridiaceae1	rs4723021	T	C	-0.106376	0.0241944	7.42e-06	0.0464	0.0467	0.3202	19.3311
family Clostridiaceae1	rs550843	T	C	-0.0734787	0.0168383	7.09e-06	0.0184	0.032	0.5658	19.0426
family Clostridiaceae1	rs62397761	A	G	0.0615805	0.0136198	9.08e-06	0	0.0269	0.999	20.443
family Clostridiaceae1	rs881532	G	A	0.0533035	0.0119011	7.9e-06	-0.0459	0.0223	0.0399	20.0603
family Clostridiales vadin BB60 group	rs10517600	G	T	-0.0626993	0.0139364	6.83e-06	0.009	0.0224	0.6885	20.2406
family Clostridiales vadin BB60 group	rs10904722	C	T	-0.0672314	0.0147123	5.05e-06	0.0129	0.0216	0.5503	20.8825
family Clostridiales vadin BB60 group	rs118104867	C	T	0.214464	0.0455098	3.44e-06	-0.0267	0.0507	0.5978	22.2075
family Clostridiales vadin BB60 group	rs13409132	A	G	-0.165419	0.0352154	4.37e-06	0.0932	0.0512	0.06867	22.0651
family Clostridiales vadin BB60 group	rs17121075	G	A	0.0769254	0.0172234	7.91e-06	0.0091	0.026	0.7271	19.9481
family Clostridiales vadin BB60 group	rs2191834	T	G	-0.0746375	0.0159136	2.5e-06	-0.0521	0.0256	0.04158	21.9977
family Clostridiales vadin BB60 group	rs28691777	C	T	0.137134	0.0266996	6.96e-07	0.0072	0.046	0.876	26.3804
family Clostridiales vadin BB60 group	rs55682560	C	T	-0.131519	0.0261319	4.97e-07	0.0104	0.0387	0.789	25.33
family Clostridiales vadin BB60 group	rs6588624	A	G	0.0662317	0.0138147	1.79e-06	-0.0186	0.024	0.4392	22.9852
family Clostridiales vadin BB60 group	rs66714985	A	C	0.116908	0.0252447	4.85e-06	0.0355	0.0356	0.3188	21.4461
family Clostridiales vadin BB60 group	rs7226487	A	G	-0.0643682	0.0138701	3.58e-06	0.0082	0.0209	0.6926	21.5369
family Clostridiales vadin BB60 group	rs7538034	T	G	-0.078598	0.0165982	2.37e-06	-0.0025	0.0293	0.931	22.4234
family Clostridiales vadin BB60 group	rs7725895	A	G	-0.116224	0.0240367	3.94e-06	-0.0253	0.0441	0.5661	23.3799
family Clostridiales vadin BB60 group	rs989682	A	G	0.070194	0.0155364	6.85e-06	-0.0155	0.0211	0.4623	20.4126
family Coriobacteriaceae	rs11250875	T	C	0.06075	0.0130939	4.83e-06	0.0742	0.0274	0.006842	21.5256
family Coriobacteriaceae	rs34739816	G	T	0.0965017	0.0207666	3.88e-06	0.0069	0.0418	0.8681	21.5943
family Defluviitaleaceae	rs112893842	T	C	0.110761	0.0232545	2.75e-06	0.0198	0.0346	0.5666	22.6861
family Defluviitaleaceae	rs17051335	C	T	-0.134314	0.0292201	4.58e-06	0.0389	0.0421	0.3563	21.129
family Defluviitaleaceae	rs4344384	T	G	-0.0708803	0.0156121	5.86e-06	0.0087	0.0239	0.7149	20.6124
family Defluviitaleaceae	rs9725395	A	G	-0.138357	0.0295185	3.41e-06	-0.0573	0.0404	0.1562	21.9692
family Desulfovibrionaceae	rs112381107	C	T	0.211435	0.0456962	2.82e-06	-0.0176	0.051	0.7302	21.4089
family Desulfovibrionaceae	rs11599763	C	T	0.0555931	0.0117493	2.5e-06	-0.073	0.0219	0.0008543	22.3881
family Desulfovibrionaceae	rs17791387	A	G	-0.0729251	0.0154381	2.1e-06	-0.039	0.0287	0.1744	22.3134
family Desulfovibrionaceae	rs2838334	G	A	0.0571419	0.012423	3.82e-06	-0.0029	0.0231	0.9012	21.1571
family Desulfovibrionaceae	rs3935584	C	T	-0.0525838	0.0115757	6.78e-06	0.0445	0.0209	0.03354	20.6352
family Desulfovibrionaceae	rs6058181	C	T	0.0834742	0.0166111	2.7e-07	0.0452	0.0319	0.1568	25.2527
family Desulfovibrionaceae	rs72647048	T	C	-0.0770089	0.017089	9.61e-06	-0.0459	0.0297	0.1219	20.3071
family Desulfovibrionaceae	rs9928243	C	A	-0.0541732	0.0117819	4.48e-06	0.0558	0.0204	0.006113	21.1416
family Enterobacteriaceae	rs11026530	T	C	0.0822408	0.0186379	9.43e-06	-0.049	0.0342	0.1517	19.4707
family Enterobacteriaceae	rs2374342	C	A	0.0582927	0.0126195	4.52e-06	0.0208	0.023	0.3664	21.3375
family Erysipelotrichaceae	rs10781552	C	T	-0.0552212	0.0116074	2.33e-06	-0.0243	0.0246	0.3234	22.633
family Erysipelotrichaceae	rs1884466	C	T	-0.0475363	0.0106939	9.53e-06	0.0157	0.0228	0.4915	19.7596
family Erysipelotrichaceae	rs2300774	A	G	-0.0524152	0.0106784	8.95e-07	0.0336	0.0227	0.1392	24.0936
family Erysipelotrichaceae	rs290833	T	G	-0.0497374	0.0111376	8.03e-06	0.0072	0.0251	0.7746	19.9427
family Erysipelotrichaceae	rs35161940	T	C	-0.0806041	0.0167641	1.85e-06	0.0618	0.0359	0.08534	23.1182
family Erysipelotrichaceae	rs4078432	T	C	0.0608929	0.0133764	4.23e-06	-0.0114	0.0308	0.7115	20.7231
family Erysipelotrichaceae	rs56970041	T	G	0.0724145	0.0164471	5.4e-06	0.0195	0.031	0.5287	19.3853
family Erysipelotrichaceae	rs7234058	T	C	-0.0945759	0.0194091	9.12e-07	-0.0744	0.0385	0.05299	23.7438
family Erysipelotrichaceae	rs8003149	C	T	0.0538798	0.0116888	4.08e-06	-0.0231	0.0246	0.3461	21.2477
family Lachnospiraceae	rs10402491	C	T	0.0661701	0.014851	7.58e-06	-0.0465	0.0357	0.1924	19.8524
family Lachnospiraceae	rs11139361	C	T	-0.0494463	0.0110503	4.26e-06	0.0051	0.0232	0.8241	20.0226
family Lachnospiraceae	rs11841382	G	T	-0.0718128	0.017462	9.58e-06	-0.0001	0.0372	0.9979	16.9128
family Lachnospiraceae	rs11979110	T	C	-0.0500924	0.0105069	1.82e-06	-0.053	0.0222	0.01698	22.7297
family Lachnospiraceae	rs12760724	A	C	-0.0484566	0.0107934	7.27e-06	-0.0367	0.0235	0.1174	20.1553
family Lachnospiraceae	rs146660815	T	C	-0.215114	0.0476778	6.53e-06	0.0331	0.0553	0.5496	20.3566
family Lachnospiraceae	rs2159863	A	G	-0.0585831	0.0128742	3.7e-06	-0.0177	0.0257	0.4924	20.7064
family Lachnospiraceae	rs3127230	C	T	-0.0503537	0.0112201	6.2e-06	-0.0693	0.0235	0.003206	20.1405
family Lachnospiraceae	rs7359994	C	T	0.0503142	0.0112482	5.36e-06	-0.0037	0.023	0.873	20.0085
family Lactobacillaceae	rs11674854	C	T	-0.0830224	0.0175267	2.6e-06	0.0011	0.0239	0.9647	22.4383
family Lactobacillaceae	rs16861661	G	A	-0.193287	0.0379293	2.7e-07	0.0291	0.0477	0.541	25.969
family Lactobacillaceae	rs74599091	A	G	0.191613	0.0425039	7.7e-06	-0.0018	0.0566	0.9751	20.3232
family Lactobacillaceae	rs768253	T	G	-0.0792344	0.0170604	3.61e-06	0.0224	0.0226	0.3215	21.5699
family Lactobacillaceae	rs921925	A	C	0.0999419	0.0201687	5.77e-07	-0.027	0.0276	0.3269	24.555
family Methanobacteriaceae	rs10202904	G	T	0.121754	0.0235357	3.01e-07	-0.0409	0.0225	0.06964	26.7616
family Methanobacteriaceae	rs10424197	A	G	0.111274	0.0247517	9.28e-06	0.0565	0.0239	0.01826	20.2105
family Methanobacteriaceae	rs56131665	G	A	0.178661	0.039298	6.18e-06	-0.0106	0.0372	0.7757	20.669
family Methanobacteriaceae	rs6776814	T	C	-0.199566	0.0411825	1.63e-06	-0.0233	0.0416	0.575	23.4827
family Methanobacteriaceae	rs73068003	G	T	-0.15814	0.0351803	8.45e-06	0.0041	0.0339	0.9039	20.2062
family Methanobacteriaceae	rs73457410	A	G	0.21534	0.0436695	1.41e-06	-0.0212	0.0428	0.6199	24.316
family Methanobacteriaceae	rs75208022	C	T	-0.227245	0.048763	5.92e-06	-0.0427	0.0396	0.2802	21.7174
family Methanobacteriaceae	rs894996	C	A	0.216999	0.0449076	1.88e-06	0.0434	0.0449	0.3338	23.3494
family Oxalobacteraceae	rs111966731	T	C	0.204031	0.0445746	4.56e-06	-0.0119	0.0487	0.8068	20.9516
family Oxalobacteraceae	rs12002250	A	C	0.196145	0.044523	5.53e-06	0.0697	0.0534	0.1919	19.4082
family Oxalobacteraceae	rs17138946	G	T	-0.189444	0.0430248	8.09e-06	0.0059	0.0521	0.9091	19.3876
family Oxalobacteraceae	rs36057338	G	T	0.181604	0.0398742	6.26e-06	-0.0875	0.046	0.05736	20.7428
family Oxalobacteraceae	rs4428215	G	A	0.12561	0.0230053	4.88e-08	0.0446	0.0264	0.09106	29.8121
family Oxalobacteraceae	rs561239	A	G	0.105525	0.0236769	7.19e-06	0.0461	0.0261	0.07779	19.8637
family Oxalobacteraceae	rs6000536	C	T	-0.118383	0.0241355	7.39e-07	-0.02	0.0285	0.4826	24.0584
family Oxalobacteraceae	rs736744	T	C	-0.105642	0.0200648	1.49e-07	-0.0083	0.0247	0.735	27.7207
family Oxalobacteraceae	rs80330081	A	C	-0.18756	0.0423688	6.64e-06	0.0328	0.0429	0.4444	19.5969
family Pasteurellaceae	rs10965428	C	A	-0.119902	0.0258219	4.29e-06	0.0759	0.0411	0.06516	21.5614
family Pasteurellaceae	rs111582866	G	A	-0.113957	0.0256403	7.07e-06	0.0065	0.0393	0.8689	19.7531
family Pasteurellaceae	rs12050685	A	G	-0.0670948	0.015239	9.19e-06	-0.0196	0.0232	0.398	19.385
family Pasteurellaceae	rs16970009	A	G	0.187381	0.0429572	7.32e-06	-0.0671	0.0566	0.236	19.0274
family Pasteurellaceae	rs35510	A	G	0.122729	0.0264958	4.02e-06	-0.0269	0.0408	0.5096	21.4556
family Pasteurellaceae	rs4822728	T	C	0.0685479	0.0149032	4.72e-06	0.0249	0.0245	0.309	21.1558
family Pasteurellaceae	rs6972479	A	G	-0.0781862	0.0175366	7.75e-06	0.0245	0.0272	0.3679	19.8779
family Pasteurellaceae	rs76022354	C	T	0.24289	0.0500406	1.83e-06	0.093	0.0556	0.09443	23.5599
family Pasteurellaceae	rs9382510	C	T	-0.0881865	0.0169965	2.48e-07	-0.0268	0.0278	0.3356	26.9206
family Pasteurellaceae	rs9895850	T	C	-0.176406	0.041017	9.08e-06	0.0546	0.0519	0.2934	18.4969
family Peptococcaceae	rs12992764	T	G	0.0684213	0.0141137	1.46e-06	0.0176	0.0246	0.4749	23.5018
family Peptococcaceae	rs150600492	A	C	0.135774	0.0289757	2.31e-06	-0.0309	0.0445	0.4874	21.9566
family Peptostreptococcaceae	rs10805326	A	G	-0.0566637	0.012276	4.03e-06	0.007	0.0243	0.775	21.3057
family Peptostreptococcaceae	rs117020988	C	T	0.182411	0.0372126	1.03e-06	-0.0427	0.0463	0.3567	24.0282
family Peptostreptococcaceae	rs12377846	C	A	-0.252	0.0511627	7.26e-07	-0.1019	0.0572	0.07488	24.2602
family Peptostreptococcaceae	rs12986312	T	G	0.0571818	0.0125947	5.77e-06	-0.016	0.0248	0.5196	20.6129
family Peptostreptococcaceae	rs1520207	T	C	-0.0525658	0.0112476	3.17e-06	0.0186	0.0225	0.4087	21.8417
family Peptostreptococcaceae	rs4692811	C	T	0.0642075	0.0126913	4.21e-07	-0.0214	0.0249	0.3908	25.5952
family Peptostreptococcaceae	rs59865771	C	T	-0.0573764	0.0127192	7.69e-06	-0.0305	0.026	0.2412	20.3492
family Peptostreptococcaceae	rs61841503	G	A	0.0919658	0.0161331	9.8e-09	-0.0041	0.0307	0.8952	32.495
family Peptostreptococcaceae	rs6721459	G	A	-0.0509823	0.0111975	5.08e-06	-0.0144	0.0202	0.4773	20.7299
family Peptostreptococcaceae	rs77540684	T	G	0.106725	0.0245638	8.14e-06	-0.027	0.0465	0.5609	18.8774
family Peptostreptococcaceae	rs9573937	A	G	-0.0693637	0.0142907	1.71e-06	-0.018	0.0253	0.4769	23.559
family Porphyromonadaceae	rs10762312	A	G	0.052368	0.0118814	8.7e-06	-0.0658	0.0235	0.005151	19.4266
family Porphyromonadaceae	rs17065783	A	G	-0.059133	0.0122235	1.79e-06	0.0355	0.0227	0.1173	23.4028
family Porphyromonadaceae	rs1980561	A	G	-0.0485289	0.0109284	8.95e-06	0.0128	0.0196	0.5135	19.7191
family Porphyromonadaceae	rs35233670	T	C	-0.0473576	0.010602	7.91e-06	0.0088	0.0223	0.6923	19.9528
family Porphyromonadaceae	rs35961441	A	C	0.0915257	0.0207306	8.37e-06	-0.0403	0.04	0.3145	19.4923
family Porphyromonadaceae	rs6953849	A	G	0.0718149	0.0150724	2.44e-06	-0.0287	0.0296	0.3316	22.702
family Porphyromonadaceae	rs864093	A	C	-0.0527939	0.0117499	9.6e-06	0.0221	0.0237	0.3516	20.1883
family Prevotellaceae	rs12057990	C	T	0.0589878	0.0132268	8.97e-06	-0.0202	0.0253	0.4236	19.8891
family Prevotellaceae	rs12118202	T	C	-0.0751986	0.0147265	5.54e-07	0.0348	0.025	0.1636	26.0748
family Prevotellaceae	rs13069367	A	C	-0.0539768	0.0119687	7.39e-06	-0.0094	0.0247	0.7028	20.3386
family Prevotellaceae	rs2206482	T	G	-0.0569105	0.0117486	1.3e-06	0.015	0.0202	0.4558	23.4646
family Prevotellaceae	rs2278540	G	A	0.0554249	0.0123265	8.44e-06	-0.0202	0.0239	0.3981	20.2176
family Prevotellaceae	rs3758087	C	T	-0.0564199	0.0124655	8.61e-06	0.0318	0.0238	0.1817	20.4854
family Prevotellaceae	rs3860225	A	G	0.083936	0.0167936	5.5e-07	-0.0667	0.0341	0.05049	24.9809
family Prevotellaceae	rs4493272	T	C	-0.0604992	0.0118027	3.02e-07	-0.012	0.0192	0.5325	26.2746
family Prevotellaceae	rs4685827	T	C	-0.0679529	0.0145407	2.77e-06	-0.0193	0.0234	0.4102	21.8396
family Prevotellaceae	rs7975087	C	A	-0.0601448	0.0135454	7.59e-06	0.0066	0.0245	0.787	19.7157
family Prevotellaceae	rs9586501	G	A	0.0592681	0.0127329	2.59e-06	-0.0226	0.0242	0.3509	21.6664
family Prevotellaceae	rs9958960	G	A	-0.0914807	0.0173611	1.06e-07	-0.0126	0.0344	0.7139	27.7654
family Rhodospirillaceae	rs1035406	G	A	-0.11354	0.0250863	5.84e-06	-0.0358	0.0359	0.3191	20.4845
family Rhodospirillaceae	rs11591293	G	T	0.0743184	0.0158724	2.67e-06	-0.0256	0.0227	0.259	21.9234
family Rhodospirillaceae	rs1923415	A	G	-0.0999238	0.0227326	9.64e-06	0.0044	0.0303	0.8846	19.3214
family Rhodospirillaceae	rs3754624	C	T	0.0971389	0.0200064	1.71e-06	-0.0113	0.0249	0.6498	23.5748
family Rhodospirillaceae	rs4278423	T	C	0.107529	0.0235725	3.12e-06	-0.0198	0.0358	0.5798	20.8085
family Rhodospirillaceae	rs55876211	C	T	-0.0911851	0.0196395	2.87e-06	0.0132	0.0278	0.6352	21.5569
family Rhodospirillaceae	rs6679026	T	C	0.111984	0.0251088	9.95e-06	0.0525	0.0367	0.1531	19.8912
family Rhodospirillaceae	rs7001029	C	T	0.117366	0.0261324	5.35e-06	-0.0741	0.0339	0.02897	20.1709
family Rhodospirillaceae	rs72714493	A	G	0.0816858	0.0180791	7.35e-06	-0.0153	0.0226	0.4981	20.4145
family Rhodospirillaceae	rs74354280	C	T	-0.0911896	0.0204907	6.67e-06	-0.025	0.0306	0.4138	19.8051
family Rhodospirillaceae	rs76784716	A	G	0.136049	0.0285767	1.49e-06	-0.0261	0.0421	0.5359	22.6656
family Rhodospirillaceae	rs9813022	A	G	-0.0842444	0.0163583	2.53e-07	0.0018	0.0239	0.9399	26.522
family Rikenellaceae	rs10217435	C	T	-0.0883756	0.0197506	6.51e-06	0.0058	0.0384	0.8789	20.0218
family Rikenellaceae	rs1939881	G	A	-0.105589	0.0206213	5.64e-07	0.0408	0.0467	0.3823	26.2183
family Rikenellaceae	rs2833282	G	A	0.0711137	0.0156966	4.31e-06	-0.0601	0.0363	0.09803	20.5256
family Rikenellaceae	rs35909684	A	C	-0.0850181	0.0191539	7.1e-06	-0.0711	0.0384	0.06398	19.7019
family Rikenellaceae	rs4264350	T	C	-0.0526393	0.0108555	1.35e-06	0.002	0.0211	0.9259	23.5137
family Rikenellaceae	rs59663348	G	A	0.0570915	0.0125048	6.12e-06	0.0311	0.0274	0.2555	20.8444
family Rikenellaceae	rs6744030	C	T	0.0696747	0.0157103	9.32e-06	0.0258	0.0302	0.3939	19.669
family Rikenellaceae	rs67705352	T	G	-0.0549688	0.0110534	6.58e-07	0.0314	0.0229	0.1704	24.7309
family Rikenellaceae	rs7242694	C	T	-0.0618674	0.0134882	5.81e-06	0.0682	0.0293	0.01988	21.0385
family Rikenellaceae	rs77885767	C	T	-0.156209	0.0336482	2.85e-06	0.0446	0.0495	0.3672	21.552
family Rikenellaceae	rs9389714	C	T	-0.0636841	0.0143416	8.79e-06	0.0152	0.027	0.5724	19.7182
family Rikenellaceae	rs9578457	G	A	-0.141478	0.0315848	3.99e-06	-0.0531	0.0504	0.2917	20.0642
family Rikenellaceae	rs9603208	G	T	0.0821173	0.0159596	1.92e-07	0.0028	0.0325	0.9316	26.4744
family Ruminococcaceae	rs10093275	T	C	-0.0534595	0.011677	5.35e-06	0.0028	0.0266	0.9173	20.9598
family Ruminococcaceae	rs1158100	G	A	0.0490539	0.0109865	8.61e-06	0.0171	0.0206	0.4062	19.9356
family Ruminococcaceae	rs17376049	T	C	0.0848534	0.0172114	7.3e-07	0.0269	0.0331	0.4173	24.3056
family Streptococcaceae	rs10028567	C	T	-0.0934027	0.0190343	3.72e-06	-0.0405	0.0385	0.2933	24.0794
family Streptococcaceae	rs11110281	T	C	-0.130554	0.0225943	1.4e-08	-0.032	0.0388	0.4093	33.3874
family Streptococcaceae	rs16950051	A	G	0.107008	0.0236973	5.34e-06	-0.0667	0.0486	0.1694	20.3908
family Streptococcaceae	rs2370083	G	T	-0.0842751	0.0184509	4.26e-06	0.0082	0.0351	0.8145	20.8624
family Streptococcaceae	rs35344081	G	A	0.0609349	0.0129703	2.64e-06	0.0162	0.0268	0.5465	22.0715
family Streptococcaceae	rs4968759	A	G	-0.0544035	0.0111271	8.92e-07	-0.0098	0.0226	0.6649	23.9051
family Streptococcaceae	rs57646748	G	A	-0.088021	0.019876	7.88e-06	0.0144	0.0451	0.75	19.6117
family Streptococcaceae	rs6806351	T	C	-0.0619209	0.0135744	6.94e-06	0.0051	0.0244	0.8344	20.8081
family Streptococcaceae	rs72739637	A	G	0.0927983	0.0192021	1.82e-06	0.0227	0.0378	0.5477	23.3551
family Streptococcaceae	rs77968078	G	A	-0.0993013	0.0224788	7.93e-06	-0.0977	0.0397	0.01388	19.5148
family Streptococcaceae	rs7916711	A	G	0.0959639	0.021545	6.33e-06	0.0806	0.0413	0.0512	19.8391
family Streptococcaceae	rs957755	T	G	-0.0642449	0.0142702	7.42e-06	-0.0334	0.0251	0.1831	20.2683
family Streptococcaceae	rs9903102	C	A	-0.0693015	0.0154096	4.92e-06	-0.0263	0.0323	0.4149	20.2257
family Veillonellaceae	rs111810795	C	T	-0.0867108	0.0180573	1.73e-06	0.03	0.039	0.441	23.059
family Veillonellaceae	rs114889439	A	G	-0.253809	0.0539169	6.19e-06	0.0336	0.0604	0.5775	22.1597
family Veillonellaceae	rs11700976	C	A	0.0503337	0.0113763	9.25e-06	0.0322	0.0224	0.15	19.5756
family Veillonellaceae	rs12186441	G	A	0.208096	0.0453999	4.53e-06	0.0445	0.0534	0.4049	21.0096
family Veillonellaceae	rs12668619	A	G	0.055301	0.0117654	2.57e-06	-0.024	0.0197	0.2226	22.0929
family Veillonellaceae	rs12741784	C	T	-0.0621452	0.0119266	1.28e-07	-0.0258	0.0259	0.3194	27.1508
family Veillonellaceae	rs1442060	A	G	0.0514024	0.0112125	4.51e-06	-0.0178	0.0239	0.4563	21.0166
family Veillonellaceae	rs2175069	G	A	0.0526752	0.0114886	4.64e-06	-0.0349	0.0228	0.127	21.0222
family Veillonellaceae	rs2561116	T	G	-0.083617	0.0187159	7.89e-06	-0.0064	0.0348	0.8551	19.9603
family Veillonellaceae	rs2585520	G	T	-0.0904972	0.0200428	5.27e-06	-0.0253	0.0375	0.5003	20.387
family Veillonellaceae	rs4263802	A	G	-0.050942	0.0114921	7.45e-06	0.0177	0.0213	0.4041	19.6496
family Veillonellaceae	rs4461038	G	A	0.0554965	0.0119467	3.73e-06	0.0008	0.0233	0.9738	21.5792
family Veillonellaceae	rs4797169	T	C	0.0587799	0.0128297	4.49e-06	-0.0186	0.0258	0.4719	20.9906
family Veillonellaceae	rs61264131	A	C	0.202367	0.0464388	6.75e-06	-0.024	0.0519	0.6432	18.9897
family Veillonellaceae	rs6909981	C	T	-0.0638696	0.0141765	5.48e-06	-0.0217	0.0263	0.4092	20.2979
family Veillonellaceae	rs79535861	A	C	0.100666	0.0207016	1.58e-06	-0.0004	0.0423	0.9917	23.646
family Veillonellaceae	rs9345168	A	C	-0.0509102	0.0113253	8.49e-06	0.0086	0.0223	0.7015	20.2074
family Verrucomicrobiaceae	rs117107102	A	G	0.204683	0.0431572	2.92e-06	-0.1319	0.0515	0.01047	22.4935
family Verrucomicrobiaceae	rs11729256	T	C	0.0749798	0.0150177	6.73e-07	0.0048	0.026	0.854	24.9277
family Verrucomicrobiaceae	rs12908520	G	A	0.0619104	0.0130946	2.15e-06	-0.0029	0.0225	0.8963	22.3534
family Verrucomicrobiaceae	rs61779207	G	A	-0.0758811	0.0167762	6.63e-06	0.0237	0.0265	0.3724	20.4588
family Verrucomicrobiaceae	rs74542928	T	C	0.112124	0.0236422	1.65e-06	0.062	0.0334	0.06368	22.4917
family Verrucomicrobiaceae	rs9349825	A	G	-0.0704354	0.0147128	2.51e-06	0.0518	0.0238	0.02985	22.9188
family Victivallaceae	rs11764871	G	T	0.127099	0.025656	7.49e-07	-0.047	0.0246	0.05641	24.5418
family Victivallaceae	rs4396289	C	T	-0.152918	0.0288525	1.54e-07	-0.0303	0.0286	0.2886	28.0899
family Victivallaceae	rs61702987	T	C	0.145501	0.0300007	3.08e-06	-0.0521	0.0296	0.0782	23.5217
family Victivallaceae	rs62570196	C	T	-0.246101	0.0483077	2.7e-07	0.0212	0.0432	0.6235	25.9534
family Victivallaceae	rs6545794	A	G	-0.197786	0.0410495	5.97e-07	-0.0072	0.0391	0.8531	23.2154
family Victivallaceae	rs7077363	G	A	0.148942	0.0318366	2.83e-06	-0.0474	0.031	0.1262	21.8867
genus Actinomyces	rs2715439	T	C	-0.0746684	0.0164822	6.27e-06	0.0285	0.0209	0.1727	20.5231
genus Actinomyces	rs34583783	G	T	0.126596	0.0268461	4.49e-06	-0.0395	0.0338	0.2418	22.2371
genus Actinomyces	rs4073240	G	A	0.0749687	0.0167368	7.94e-06	0.0145	0.0215	0.4988	20.0639
genus Actinomyces	rs4146653	G	A	0.0985224	0.0214182	4.5e-06	-0.03	0.0295	0.3085	21.1594
genus Actinomyces	rs71315246	A	G	-0.0969809	0.021925	9.83e-06	-0.0525	0.031	0.08994	19.5656
genus Adlercreutzia	rs11604400	C	T	-0.102524	0.0234834	9.74e-06	0.0415	0.0343	0.2261	19.0603
genus Adlercreutzia	rs13231526	C	A	0.143237	0.0311654	4.81e-06	0.0783	0.0372	0.03518	21.1235
genus Adlercreutzia	rs2717140	C	T	-0.119225	0.0251081	2.05e-06	0.0261	0.0339	0.4409	22.5479
genus Adlercreutzia	rs7680684	T	C	0.083381	0.0168901	9.77e-07	0.034	0.0242	0.1609	24.3708
genus Adlercreutzia	rs9915817	C	T	-0.0749219	0.016833	8.22e-06	-0.0257	0.0249	0.3015	19.8105
genus Akkermansia	rs117107102	A	G	0.204406	0.0431629	3.01e-06	-0.1319	0.0515	0.01047	22.4267
genus Akkermansia	rs11729256	T	C	0.0750473	0.0150184	6.58e-07	0.0048	0.026	0.854	24.9702
genus Akkermansia	rs12908520	G	A	0.061772	0.0130954	2.26e-06	-0.0029	0.0225	0.8963	22.2508
genus Akkermansia	rs61779207	G	A	-0.0760539	0.0167769	6.32e-06	0.0237	0.0265	0.3724	20.5504
genus Akkermansia	rs74542928	T	C	0.112623	0.0236434	1.48e-06	0.062	0.0334	0.06368	22.69
genus Akkermansia	rs9349825	A	G	-0.0703407	0.0147133	2.6e-06	0.0518	0.0238	0.02985	22.8556
genus Alistipes	rs1107244	G	A	0.0758558	0.0171182	3.59e-06	0.0109	0.0361	0.7629	19.6364
genus Alistipes	rs1689282	A	C	-0.0520061	0.0113942	5.28e-06	0.0107	0.0219	0.6261	20.8325
genus Alistipes	rs2290844	C	T	0.0813969	0.0191632	9.1e-06	0.0401	0.0378	0.2891	18.0418
genus Alistipes	rs2450745	A	C	-0.080524	0.0184702	7.12e-06	-0.0735	0.038	0.05328	19.0067
genus Alistipes	rs34417064	A	G	-0.048202	0.0106868	7.01e-06	-0.0284	0.0221	0.1987	20.3439
genus Alistipes	rs4810359	A	G	-0.0652428	0.0146155	7.5e-06	0.0074	0.0313	0.814	19.9268
genus Alistipes	rs62576416	T	C	0.0492647	0.0109733	7.5e-06	0.0034	0.0244	0.8886	20.1557
genus Alistipes	rs67705352	T	G	-0.0532404	0.0110864	1.65e-06	0.0314	0.0229	0.1704	23.0622
genus Alistipes	rs7129639	A	C	0.0524955	0.0109584	1.78e-06	0.0405	0.0248	0.1027	22.9483
genus Alistipes	rs8130320	A	G	-0.049002	0.010717	4.84e-06	-0.0293	0.0212	0.1658	20.9065
genus Allisonella	rs1901739	G	T	-0.115769	0.0248626	3.59e-06	-0.0004	0.0225	0.9866	21.6816
genus Allisonella	rs35110698	T	C	-0.146322	0.0320852	5.72e-06	-0.0336	0.03	0.2641	20.7974
genus Allisonella	rs35778461	C	T	0.146679	0.0297186	1.21e-06	-0.0339	0.028	0.2265	24.3601
genus Allisonella	rs594561	T	C	-0.112231	0.0251681	9.41e-06	0.0375	0.024	0.1184	19.885
genus Allisonella	rs602075	G	A	-0.168974	0.0296976	3.57e-08	0.0116	0.023	0.6133	32.3741
genus Allisonella	rs6742198	A	G	-0.149152	0.0316484	3.35e-06	0.0209	0.0295	0.4799	22.2103
genus Alloprevotella	rs12675596	G	T	0.145669	0.0290678	9.64e-07	0.0219	0.0262	0.4027	25.1137
genus Alloprevotella	rs34619204	G	A	-0.156037	0.0344392	8.84e-06	0.0211	0.0287	0.4618	20.5281
genus Alloprevotella	rs4364940	A	G	0.126418	0.0282207	8.58e-06	0.0395	0.0236	0.09432	20.067
genus Alloprevotella	rs4680035	G	A	0.119599	0.0259446	4.99e-06	-0.0037	0.0209	0.8591	21.2501
genus Alloprevotella	rs58212166	A	G	-0.161506	0.0359102	7.94e-06	-0.0034	0.031	0.913	20.2275
genus Anaerofilum	rs1563175	A	C	0.0923834	0.0202157	5.54e-06	-0.0018	0.0202	0.929	20.8838
genus Anaerofilum	rs17012738	T	G	0.0903417	0.0200239	7.24e-06	0.0245	0.0201	0.2234	20.3554
genus Anaerofilum	rs17096874	C	T	-0.126337	0.0268919	2.86e-06	0.0018	0.0294	0.9511	22.0708
genus Anaerofilum	rs4506496	A	G	-0.10309	0.0212861	1.49e-06	-0.0155	0.0239	0.5181	23.4553
genus Anaerofilum	rs712981	A	C	0.10076	0.0202902	6.83e-07	0.0075	0.0227	0.7399	24.6606
genus Anaerofilum	rs816292	T	C	-0.113003	0.02204	2.64e-07	-0.0178	0.0225	0.4284	26.288
genus Anaerofilum	rs9299345	T	C	-0.1364	0.0302372	8.04e-06	0.0116	0.0339	0.7329	20.3491
genus Anaerostipes	rs10502061	A	G	0.0835752	0.0192017	7.94e-06	-0.0035	0.0357	0.922	18.9442
genus Anaerostipes	rs2014785	T	C	0.0515687	0.0112199	4.68e-06	-0.0063	0.0213	0.769	21.1249
genus Anaerostipes	rs2804244	G	A	0.053089	0.0110983	2.04e-06	-0.0085	0.0224	0.7041	22.8821
genus Anaerostipes	rs3900776	G	A	-0.110013	0.0236302	2.75e-06	-0.0178	0.0467	0.7036	21.6747
genus Anaerostipes	rs62215703	G	A	0.0644965	0.0136702	1.98e-06	-0.0073	0.0292	0.802	22.2599
genus Anaerostipes	rs6474958	G	A	0.0500065	0.0112001	6.74e-06	0.0246	0.0229	0.2842	19.9347
genus Anaerostipes	rs6726833	C	A	-0.0877497	0.0189408	3.32e-06	-0.0115	0.042	0.7844	21.4632
genus Anaerostipes	rs6854026	C	T	0.0508482	0.0109075	3.2e-06	0.0549	0.0223	0.01392	21.7321
genus Anaerostipes	rs7193624	T	C	-0.0750642	0.0150723	5.35e-07	-0.0243	0.0302	0.4214	24.8031
genus Anaerotruncus	rs10150232	A	G	0.0567088	0.0124877	6.68e-06	0.0015	0.0238	0.9492	20.6222
genus Anaerotruncus	rs11018566	A	G	-0.156465	0.0366032	6.14e-06	-0.093	0.0508	0.06719	18.2724
genus Anaerotruncus	rs115414803	A	C	-0.144356	0.0317524	6.83e-06	-0.0548	0.0534	0.3049	20.6689
genus Anaerotruncus	rs1431492	C	T	-0.0654996	0.0146188	7.36e-06	0.0102	0.0299	0.734	20.0749
genus Anaerotruncus	rs17734739	T	C	0.0660052	0.014908	7.43e-06	0.0032	0.0295	0.9141	19.6028
genus Anaerotruncus	rs4669806	G	T	0.0576389	0.0122994	2.42e-06	0.0149	0.0235	0.5249	21.9616
genus Anaerotruncus	rs6494922	A	G	0.0903106	0.0202257	6.62e-06	-0.0594	0.0424	0.1614	19.9375
genus Anaerotruncus	rs6563550	T	C	0.0877135	0.0176745	2.35e-07	0.0104	0.0361	0.7729	24.6285
genus Anaerotruncus	rs7155595	C	A	0.0539336	0.0118903	7.55e-06	0.0054	0.0224	0.809	20.5747
genus Anaerotruncus	rs8005030	C	T	0.0554447	0.0117854	2.28e-06	0.0491	0.024	0.04123	22.1325
genus Anaerotruncus	rs9347879	T	C	0.050618	0.011049	4.22e-06	0.0248	0.0223	0.266	20.9877
genus Bacteroides	rs11585893	A	G	-0.0740746	0.0147633	1.8e-06	0.0163	0.0313	0.6016	25.1751
genus Bacteroides	rs1340391	T	C	-0.0592004	0.0132244	6.73e-06	0.0143	0.0283	0.6126	20.04
genus Bacteroides	rs17619981	T	G	0.0880978	0.0187002	2.69e-06	-0.0141	0.0393	0.7206	22.1941
genus Bacteroides	rs2023437	T	C	-0.0782325	0.0167634	5.02e-06	0.0212	0.0355	0.5501	21.7796
genus Bacteroides	rs66710942	T	C	-0.0488038	0.0107412	5.86e-06	-0.0096	0.0228	0.6737	20.6444
genus Bacteroides	rs6795673	C	T	0.0538565	0.0105251	3.38e-07	-0.0231	0.0242	0.3407	26.1833
genus Barnesiella	rs11155559	T	C	0.0956023	0.0212961	8.92e-06	-0.016	0.0332	0.6306	20.1529
genus Barnesiella	rs113258194	A	G	0.098992	0.0214121	7.31e-06	0.0282	0.0381	0.4591	21.3738
genus Barnesiella	rs12909713	C	T	-0.0550716	0.0120039	4.95e-06	-0.0353	0.0223	0.1137	21.048
genus Barnesiella	rs199035	G	A	0.0559495	0.0119716	3e-06	0.0031	0.0243	0.8973	21.8418
genus Barnesiella	rs2428166	G	A	-0.165859	0.0337309	8.51e-07	-0.0445	0.0576	0.4398	24.1781
genus Barnesiella	rs72684847	T	C	-0.114369	0.0253873	6.76e-06	-0.0741	0.0463	0.1097	20.2947
genus Barnesiella	rs76181748	C	T	-0.0778559	0.017164	6.78e-06	0.0086	0.0289	0.7655	20.5753
genus Barnesiella	rs79795328	A	G	-0.0818645	0.0176441	4.23e-06	0.0145	0.0296	0.6243	21.5274
genus Bifidobacterium	rs12022129	A	G	-0.0619356	0.0138937	8e-06	0.0142	0.0286	0.6207	19.8722
genus Bifidobacterium	rs5746486	T	C	-0.0536216	0.0120801	9e-06	-0.0028	0.0248	0.9099	19.7033
genus Bifidobacterium	rs62181700	G	A	-0.0624643	0.0131205	2.17e-06	0.0189	0.0255	0.4597	22.6654
genus Bifidobacterium	rs857444	C	T	0.0558234	0.0121219	3.57e-06	0.0145	0.0254	0.5671	21.2076
genus Bilophila	rs11069458	C	T	0.0680947	0.015503	7.72e-06	-0.0395	0.0307	0.1977	19.2928
genus Bilophila	rs1241171	G	A	-0.0692654	0.0150148	4.24e-06	0.0246	0.0275	0.3713	21.2811
genus Bilophila	rs1969927	A	G	-0.0564589	0.0126935	9.07e-06	0.0299	0.0228	0.1902	19.7835
genus Bilophila	rs2728491	T	G	0.0627416	0.0139456	6.33e-06	-0.0376	0.0249	0.1314	20.2412
genus Bilophila	rs4798126	G	A	0.073288	0.016799	7.15e-06	-0.0005	0.0328	0.9874	19.0326
genus Bilophila	rs542415	T	C	-0.0613623	0.0133436	4.71e-06	0.0359	0.0252	0.1538	21.1474
genus Bilophila	rs60178956	G	A	-0.0624818	0.0141485	8.06e-06	0.0412	0.0278	0.1376	19.5023
genus Bilophila	rs7802841	A	C	-0.0670097	0.0137701	1.77e-06	-0.0207	0.0256	0.4199	23.6811
genus Bilophila	rs9899990	A	G	-0.102702	0.0233878	9.07e-06	0.0811	0.0383	0.03432	19.2832
genus Butyricicoccus	rs10084203	G	A	-0.0549699	0.0123563	8.59e-06	0.0128	0.0266	0.6318	19.7912
genus Butyricicoccus	rs12585793	T	C	-0.262206	0.0564729	5.79e-06	-0.0445	0.0569	0.4339	21.5578
genus Butyricicoccus	rs2017189	T	G	0.0506956	0.011024	3.87e-06	-0.0073	0.0231	0.7522	21.1477
genus Butyricicoccus	rs56221232	T	C	0.0828027	0.0167401	7.62e-07	0.0565	0.0347	0.1031	24.4666
genus Butyricimonas	rs11228830	A	G	0.135265	0.0298411	6.55e-06	-0.0222	0.0409	0.5872	20.5467
genus Butyricimonas	rs113054641	G	A	-0.144881	0.0274574	1.74e-07	-0.0502	0.0418	0.2299	27.8422
genus Butyricimonas	rs12458763	A	C	0.122037	0.0269587	6.37e-06	0.0026	0.0401	0.9484	20.492
genus Butyricimonas	rs1862649	G	A	0.113124	0.0248176	4.76e-06	0.0019	0.0399	0.9612	20.7773
genus Butyricimonas	rs2114713	G	T	0.062721	0.0138998	6.88e-06	-0.0014	0.0191	0.942	20.3615
genus Butyricimonas	rs62390301	T	C	-0.0872983	0.0174893	7.42e-07	-0.026	0.0303	0.3902	24.9153
genus Butyricimonas	rs7083431	A	C	0.0703539	0.0144439	8.85e-07	-0.0409	0.0222	0.06569	23.7251
genus Butyricimonas	rs71428626	G	T	-0.133188	0.0289905	4.8e-06	-0.0005	0.0512	0.9925	21.1066
genus Butyricimonas	rs72814525	A	G	0.0664154	0.0149766	8.25e-06	0.0353	0.0228	0.1209	19.6658
genus Butyricimonas	rs9657374	C	T	0.0680719	0.0148172	4.5e-06	0.0461	0.0218	0.0348	21.1059
genus Butyrivibrio	rs1007475	G	T	0.118065	0.0261271	7.92e-06	-0.0035	0.0217	0.8714	20.4202
genus Butyrivibrio	rs11761679	T	C	0.154775	0.0321539	2.2e-06	-0.0305	0.03	0.3098	23.1704
genus Butyrivibrio	rs16934069	T	C	-0.133784	0.0299444	8.86e-06	0.0147	0.0269	0.5846	19.9608
genus Butyrivibrio	rs17163238	G	A	0.140987	0.0309117	5.51e-06	0.0357	0.0278	0.1997	20.8023
genus Butyrivibrio	rs4537857	T	C	-0.12459	0.0260992	1.8e-06	0.0207	0.0243	0.3941	22.7883
genus Butyrivibrio	rs486484	A	G	-0.108349	0.0240008	6.61e-06	0.0364	0.0231	0.1154	20.3797
genus Butyrivibrio	rs74622183	A	G	-0.201027	0.0428204	2.46e-06	0.0416	0.0371	0.2616	22.0398
genus Butyrivibrio	rs77356209	T	C	0.216874	0.0483299	6.66e-06	0.0189	0.0425	0.6556	20.1365
genus Butyrivibrio	rs7752361	G	A	0.11923	0.0239975	7.69e-07	-0.0245	0.0225	0.2751	24.6853
genus Butyrivibrio	rs7763512	A	G	-0.119846	0.0253367	3.11e-06	-0.0369	0.0227	0.1043	22.3742
genus Butyrivibrio	rs9349693	G	A	-0.117973	0.0259861	5.55e-06	-0.0183	0.0259	0.4792	20.6102
genus Candidatus Soleaferrea	rs10090365	G	A	0.0834413	0.0180989	4.17e-06	-0.0107	0.0201	0.5958	21.2548
genus Candidatus Soleaferrea	rs10809135	C	T	-0.0834858	0.0182426	5.47e-06	0.0128	0.0223	0.5672	20.9436
genus Candidatus Soleaferrea	rs4294381	C	T	-0.112197	0.023186	1.37e-06	0.0016	0.0305	0.959	23.4159
genus Candidatus Soleaferrea	rs6489992	A	G	-0.0840437	0.0187031	7.89e-06	0.0091	0.02	0.6467	20.1922
genus Candidatus Soleaferrea	rs6494306	A	G	-0.0969304	0.0214221	5.8e-06	0.0089	0.0225	0.6913	20.4737
genus Candidatus Soleaferrea	rs7400877	C	T	0.0951085	0.0212799	9.29e-06	-0.0498	0.0281	0.07583	19.9756
genus Candidatus Soleaferrea	rs9973954	G	A	-0.0892075	0.0195401	5.95e-06	0.0317	0.0218	0.1465	20.8425
genus Catenibacterium	rs12404911	C	T	0.140717	0.0304142	2.8e-06	0.0102	0.0257	0.6926	21.4062
genus Catenibacterium	rs212393	A	G	0.135254	0.0286209	3.62e-06	0.0032	0.0244	0.8953	22.3323
genus Catenibacterium	rs73128290	A	G	0.129726	0.0284563	4.29e-06	0.0088	0.0263	0.7373	20.7825
genus Catenibacterium	rs7742829	C	T	0.11411	0.0251099	5.61e-06	-0.0048	0.0225	0.8315	20.6518
genus Christensenellaceae R 7group	rs17081797	A	G	-0.0904325	0.0204253	3.34e-06	0.055	0.0429	0.2002	19.6025
genus Christensenellaceae R 7group	rs60954665	T	G	0.049815	0.0110787	7.13e-06	-0.0028	0.0226	0.9022	20.2182
genus Christensenellaceae R 7group	rs62190261	A	C	0.0958394	0.0214723	8.74e-06	0.022	0.0427	0.6069	19.9219
genus Christensenellaceae R 7group	rs62467127	C	T	0.114108	0.0251983	3.25e-06	0.0486	0.0499	0.3303	20.5064
genus Christensenellaceae R 7group	rs73952017	C	T	-0.0862164	0.0194354	8.46e-06	-0.024	0.0405	0.5544	19.6785
genus Christensenellaceae R 7group	rs78521377	C	T	0.124992	0.0274797	5.61e-06	0.0158	0.0516	0.7591	20.689
genus Christensenellaceae R 7group	rs79150079	C	A	0.121547	0.0270977	9.42e-06	0.0056	0.0511	0.9126	20.1198
genus Christensenellaceae R 7group	rs892686	A	G	0.0514099	0.011136	3.97e-06	-0.0044	0.0201	0.8287	21.3125
genus Clostridium innocuum group	rs10074000	T	C	-0.102648	0.0227508	7e-06	-0.0182	0.0229	0.4257	20.3567
genus Clostridium innocuum group	rs10506058	A	G	0.0997048	0.0221926	8.92e-06	-0.0272	0.021	0.1966	20.1844
genus Clostridium innocuum group	rs61267978	T	C	0.14708	0.0320875	5.59e-06	0.0054	0.0328	0.8693	21.0105
genus Clostridium innocuum group	rs77845139	A	G	-0.114993	0.0257186	8.41e-06	0.0266	0.0255	0.2981	19.9916
genus Clostridium sensustricto1	rs115807074	A	G	-0.22736	0.0492575	4.32e-06	-0.0118	0.0572	0.8369	21.3051
genus Clostridium sensustricto1	rs116847295	C	T	0.110021	0.0246032	4.58e-06	0.0108	0.0437	0.8047	19.9971
genus Clostridium sensustricto1	rs12341505	G	A	0.0810718	0.0180121	4.82e-06	-0.0324	0.0346	0.35	20.2587
genus Clostridium sensustricto1	rs2795528	G	A	-0.184315	0.0392204	2.72e-06	0.0191	0.0504	0.7049	22.085
genus Clostridium sensustricto1	rs550843	T	C	-0.0783246	0.0169209	2.05e-06	0.0184	0.032	0.5658	21.4264
genus Collinsella	rs10890671	C	T	0.0537401	0.0118848	6.52e-06	-0.009	0.0221	0.6849	20.4462
genus Collinsella	rs11597285	G	T	-0.0537947	0.0120548	9.38e-06	0.0337	0.0243	0.1652	19.914
genus Collinsella	rs149807560	C	A	-0.104264	0.0235841	7.1e-06	-0.0062	0.0407	0.8779	19.5448
genus Collinsella	rs2103510	G	A	0.0786551	0.0168217	2.42e-06	0.0053	0.0334	0.8738	21.8632
genus Collinsella	rs62448871	C	A	-0.0540309	0.0120324	6.78e-06	0.038	0.0224	0.09008	20.1641
genus Collinsella	rs75672793	A	G	-0.108908	0.0240522	6.14e-06	0.032	0.0472	0.498	20.5026
genus Collinsella	rs9541268	C	A	0.09597	0.0197312	8.79e-07	0.0174	0.0352	0.6203	23.6572
genus Coprobacter	rs11532348	C	T	-0.103931	0.0226826	5.71e-06	-0.0011	0.0268	0.9683	20.9945
genus Coprobacter	rs12684609	T	C	0.100827	0.0220366	6.1e-06	0.0296	0.0269	0.271	20.9346
genus Coprobacter	rs143662916	C	T	0.253264	0.0540141	3.07e-06	-0.0575	0.0433	0.1837	21.9853
genus Coprobacter	rs189356	G	A	0.0781125	0.0171916	6.26e-06	0.0259	0.0239	0.279	20.6447
genus Coprobacter	rs213863	T	C	0.0887412	0.0188377	2.35e-06	0.0414	0.0264	0.1166	22.1919
genus Coprobacter	rs28402691	T	C	0.110695	0.0251199	9.56e-06	-0.0506	0.0344	0.1411	19.4187
genus Coprobacter	rs3828477	G	T	-0.0912179	0.019569	2.89e-06	-0.0627	0.0256	0.01414	21.7282
genus Coprobacter	rs72821405	T	C	-0.147365	0.0319978	4.76e-06	0.004	0.041	0.9228	21.2104
genus Coprobacter	rs74919520	G	A	0.125703	0.0276296	5.76e-06	0.0005	0.0347	0.9878	20.6987
genus Coprococcus1	rs1010560	C	A	0.0580232	0.0122722	1.96e-06	0.0129	0.0247	0.6021	22.3542
genus Coprococcus1	rs1519491	T	C	0.0499197	0.0113558	8.95e-06	0.0045	0.0223	0.8395	19.3245
genus Coprococcus1	rs1576241	A	G	-0.0510343	0.0109535	3.33e-06	-0.0017	0.0191	0.9304	21.7079
genus Coprococcus1	rs4277593	G	A	-0.0585649	0.0109914	1.14e-07	0.004	0.0208	0.8456	28.3902
genus Coprococcus1	rs56405618	A	G	-0.08963	0.0186508	1.57e-06	0.0126	0.0378	0.7391	23.0947
genus Coprococcus1	rs73031725	T	C	0.167591	0.0355224	1.98e-06	0.0513	0.0576	0.3731	22.2585
genus Coprococcus1	rs73167075	T	C	0.0573137	0.0127573	8.57e-06	0.048	0.0261	0.06541	20.1836
genus Coprococcus1	rs74101919	T	C	-0.0718988	0.0144651	1.03e-06	0.0369	0.0266	0.1657	24.7059
genus Coprococcus2	rs10070053	A	G	0.0594312	0.0135375	7.65e-06	-0.0104	0.0228	0.6486	19.2731
genus Coprococcus2	rs2482516	C	T	0.0754415	0.0164619	4.72e-06	0.0453	0.0296	0.1261	21.002
genus Coprococcus2	rs35890118	A	G	-0.066536	0.0147661	8.26e-06	-0.0004	0.0249	0.9864	20.304
genus Coprococcus2	rs6677933	C	T	-0.0804405	0.0164216	1.19e-06	0	0.0245	0.9988	23.9949
genus Coprococcus2	rs9426473	A	G	0.0727361	0.0161662	6.31e-06	0.0124	0.0267	0.6419	20.2434
genus Coprococcus3	rs10810043	G	A	-0.0515518	0.0115923	9.27e-06	0.0043	0.0253	0.8654	19.7765
genus Coprococcus3	rs11080344	C	T	0.0516921	0.0113054	4.79e-06	0.028	0.0225	0.2121	20.9063
genus Coprococcus3	rs13247359	G	A	0.051211	0.0113031	7.33e-06	0.0422	0.0233	0.07071	20.5273
genus Coprococcus3	rs13394391	C	T	-0.0709302	0.0150918	2.2e-06	-0.0122	0.0282	0.6643	22.0892
genus Coprococcus3	rs8100692	T	C	0.0577411	0.0113476	4.16e-07	0.0103	0.0225	0.6464	25.8918
genus Defluviitaleaceae UCG011	rs112893842	T	C	0.11381	0.0232806	1.45e-06	0.0198	0.0346	0.5666	23.8986
genus Defluviitaleaceae UCG011	rs2892880	G	A	0.0817755	0.0181686	6.83e-06	-0.0128	0.0232	0.5797	20.2583
genus Defluviitaleaceae UCG011	rs4344384	T	G	-0.0715978	0.0156309	4.83e-06	0.0087	0.0239	0.7149	20.9813
genus Defluviitaleaceae UCG011	rs9725395	A	G	-0.13834	0.029554	3.52e-06	-0.0573	0.0404	0.1562	21.911
genus Desulfovibrio	rs12031543	T	C	-0.127185	0.0281887	6.55e-06	-0.0565	0.0451	0.2101	20.3574
genus Desulfovibrio	rs13066142	G	A	0.119141	0.0250891	3.79e-06	-0.0701	0.043	0.1032	22.5503
genus Desulfovibrio	rs16863365	A	G	0.109402	0.0226964	1.79e-06	-0.0363	0.0349	0.2988	23.2347
genus Desulfovibrio	rs2032031	G	A	0.0654931	0.0148681	9.14e-06	0.0002	0.0238	0.9917	19.4035
genus Desulfovibrio	rs2853179	T	C	-0.0811971	0.0174234	2.42e-06	-0.0389	0.0264	0.1414	21.7178
genus Desulfovibrio	rs72647089	T	G	-0.106594	0.0239337	8.3e-06	-0.0829	0.0319	0.009371	19.8356
genus Dialister	rs10138457	T	C	-0.113054	0.0261933	7.88e-06	0.0441	0.0437	0.3132	18.6291
genus Dialister	rs10938938	A	G	0.0773514	0.0170915	7.37e-06	-0.0328	0.0305	0.2827	20.4822
genus Dialister	rs11166701	G	A	-0.0655301	0.013186	5.51e-07	-0.01	0.0223	0.6541	24.6976
genus Dialister	rs2314294	T	C	0.0865932	0.0193719	8.08e-06	-0.0119	0.0324	0.713	19.9813
genus Dialister	rs2435610	A	C	0.0647132	0.0143314	5.93e-06	0.0303	0.0256	0.2351	20.3896
genus Dialister	rs4747450	C	A	0.0668509	0.0147685	5.84e-06	0.002	0.0231	0.9301	20.49
genus Dialister	rs4753063	A	G	0.0596297	0.0130052	4.86e-06	-0.0108	0.0225	0.6317	21.0228
genus Dialister	rs75416973	A	G	0.0727223	0.016451	9.46e-06	0.0019	0.0266	0.9434	19.5412
genus Dialister	rs764177	C	A	-0.0601454	0.0135366	9.61e-06	-0.0244	0.0242	0.3128	19.7417
genus Dorea	rs12537781	T	C	-0.055544	0.0125223	9.15e-06	0.0046	0.0258	0.8586	19.6746
genus Dorea	rs13279148	G	A	0.0715309	0.0150878	2.25e-06	-0.0358	0.0319	0.2615	22.4769
genus Dorea	rs3005511	G	A	-0.0516127	0.0112852	5.29e-06	0.0168	0.0255	0.5086	20.9168
genus Dorea	rs3752849	G	A	0.163846	0.036608	7.68e-06	0.0479	0.0553	0.3868	20.0318
genus Dorea	rs4793307	C	T	0.0574165	0.0122472	4.01e-06	-0.004	0.023	0.8614	21.9786
genus Dorea	rs62503162	A	G	-0.0974091	0.0194379	7.47e-07	-0.0707	0.0371	0.05678	25.1131
genus Eggerthella	rs112205261	T	C	-0.188618	0.0403613	3.35e-06	0.0623	0.047	0.1847	21.8392
genus Eggerthella	rs13070736	A	C	-0.121331	0.0272024	7.62e-06	-0.0122	0.0285	0.6681	19.8943
genus Eggerthella	rs1784446	A	G	-0.0907728	0.0198096	5.23e-06	-0.0091	0.0224	0.6845	20.9971
genus Eggerthella	rs2223081	A	G	-0.102572	0.0221108	3.89e-06	-0.0035	0.0271	0.8965	21.5203
genus Eggerthella	rs2240838	G	A	-0.0980582	0.0197653	7.36e-07	-0.0112	0.0241	0.6416	24.6128
genus Eggerthella	rs2877457	G	A	-0.093486	0.0210208	9.03e-06	0.029	0.0265	0.274	19.7786
genus Eggerthella	rs3851328	G	T	0.107774	0.0236527	4.18e-06	0.0981	0.0265	0.0002179	20.7619
genus Eggerthella	rs6430926	T	C	-0.0879736	0.0197127	8.37e-06	-0.0254	0.0222	0.2536	19.9165
genus Eisenbergiella	rs11027642	C	T	0.129006	0.0284844	4.92e-06	-0.0292	0.0328	0.3742	20.5119
genus Eisenbergiella	rs11079158	T	C	0.100627	0.022546	7.35e-06	-0.0281	0.0224	0.2092	19.92
genus Eisenbergiella	rs11938607	C	T	-0.0978125	0.0216636	8.22e-06	-0.0536	0.0258	0.03788	20.3858
genus Eisenbergiella	rs12257723	A	C	-0.0952742	0.0211569	8.85e-06	0.0071	0.0249	0.7755	20.279
genus Eisenbergiella	rs12710729	C	A	0.0893384	0.0199069	9.84e-06	-0.0017	0.0215	0.9354	20.1404
genus Eisenbergiella	rs13258851	A	G	0.137001	0.0302124	7.75e-06	-0.0106	0.0331	0.748	20.5626
genus Eisenbergiella	rs1508033	A	C	0.091546	0.0195787	3.23e-06	0.026	0.0233	0.2637	21.8631
genus Eisenbergiella	rs1553971	T	G	0.120965	0.0263054	5.27e-06	-0.0119	0.0282	0.6721	21.1461
genus Enterorhabdus	rs10098492	T	C	0.132323	0.0293688	6.41e-06	0.0441	0.0399	0.2693	20.3001
genus Enterorhabdus	rs2051957	C	T	0.0843291	0.0189864	8.9e-06	0.0171	0.0245	0.4852	19.7274
genus Enterorhabdus	rs3017103	G	A	-0.0980897	0.0208995	2.94e-06	-0.029	0.0308	0.3462	22.028
genus Enterorhabdus	rs73331712	T	C	0.26199	0.055123	4.85e-06	-0.0185	0.0469	0.6935	22.5894
genus Enterorhabdus	rs77655283	G	A	0.132988	0.0298306	5.88e-06	0.012	0.0398	0.7633	19.8747
genus Erysipelatoclostridium	rs1434153	G	A	-0.0684526	0.0152443	6.85e-06	-0.034	0.0238	0.1531	20.1635
genus Erysipelatoclostridium	rs16936671	C	T	-0.0968026	0.0217883	6.04e-06	0.0124	0.0367	0.7352	19.7391
genus Erysipelatoclostridium	rs17804233	C	T	0.0662914	0.0144203	4.59e-06	0.0255	0.0239	0.2866	21.1332
genus Erysipelatoclostridium	rs340991	A	G	-0.0740482	0.0158891	3.75e-06	0.0341	0.0231	0.1393	21.7185
genus Erysipelatoclostridium	rs45480394	T	G	-0.0687134	0.0151835	7.66e-06	-0.0398	0.0239	0.09545	20.4804
genus Erysipelatoclostridium	rs4697572	A	G	-0.0810636	0.0163308	7.59e-07	-0.015	0.0233	0.5206	24.6398
genus Erysipelatoclostridium	rs58236560	G	T	-0.111157	0.0234426	2.16e-06	-0.0163	0.0388	0.6735	22.4834
genus Erysipelatoclostridium	rs61806970	C	T	0.142548	0.0320688	9.09e-06	0.0641	0.0481	0.1822	19.7586
genus Erysipelatoclostridium	rs622418	A	G	-0.0668051	0.0143224	3.68e-06	0.0183	0.0228	0.4241	21.7564
genus Erysipelatoclostridium	rs6474512	C	A	-0.067015	0.0143201	3.02e-06	-0.0301	0.024	0.2096	21.9004
genus Erysipelatoclostridium	rs7221249	G	A	-0.0839861	0.0142741	4.31e-09	-0.0274	0.0232	0.2373	34.6192
genus Erysipelatoclostridium	rs9590927	A	G	0.0646003	0.0143479	6.39e-06	-0.0294	0.0222	0.1863	20.2718
genus Erysipelotrichaceae	rs75949021	T	C	-0.169667	0.0374238	3.58e-06	-0.1151	0.0515	0.02541	20.5541
genus Escherichia Shigella	rs112767262	T	C	0.0732963	0.0163589	8.21e-06	0.0228	0.0283	0.4213	20.075
genus Escherichia Shigella	rs113127095	A	G	0.151009	0.0323434	3.33e-06	0.0303	0.0485	0.533	21.7989
genus Escherichia Shigella	rs1154904	G	A	0.0613376	0.0130644	3.04e-06	-0.0162	0.0199	0.4171	22.0432
genus Escherichia Shigella	rs118526	A	C	0.0594401	0.013598	8e-06	-0.0339	0.0227	0.1354	19.1077
genus Escherichia Shigella	rs2798105	A	G	-0.100851	0.0222045	8.24e-06	0.0026	0.0354	0.9414	20.629
genus Escherichia Shigella	rs4731451	G	A	-0.0609885	0.0135157	7.47e-06	0.0055	0.0249	0.8249	20.3619
genus Escherichia Shigella	rs592299	T	C	-0.0592004	0.0129486	4.77e-06	0.0298	0.0223	0.1825	20.9028
genus Escherichia Shigella	rs73208162	A	G	-0.119296	0.024839	2.19e-06	-0.0386	0.0488	0.429	23.0666
genus Eubacterium brachy group	rs112617308	T	C	-0.170873	0.0362844	2.38e-06	0.0591	0.0366	0.1066	22.1772
genus Eubacterium brachy group	rs13139592	T	C	-0.145997	0.0327192	7.97e-06	0.0093	0.0343	0.7852	19.9105
genus Eubacterium brachy group	rs1384962	G	A	-0.120888	0.0266264	6.99e-06	0.0285	0.0259	0.2722	20.613
genus Eubacterium brachy group	rs2913110	T	C	-0.105143	0.022942	4.56e-06	-0.04	0.0229	0.08034	21.0038
genus Eubacterium brachy group	rs4862235	A	G	-0.104806	0.0225751	3.73e-06	0.0073	0.0243	0.7628	21.5533
genus Eubacterium brachy group	rs6591893	A	G	-0.108225	0.0240319	7.34e-06	-0.0074	0.0241	0.7593	20.2805
genus Eubacterium coprostanoligenes group	rs1020520	T	G	-0.0590705	0.0132929	8.89e-06	-0.026	0.0285	0.3616	19.747
genus Eubacterium coprostanoligenes group	rs10444197	A	G	-0.0505823	0.0113455	5.98e-06	-0.0234	0.0253	0.3553	19.877
genus Eubacterium coprostanoligenes group	rs11052069	C	T	-0.0477832	0.0107833	9.38e-06	-0.0124	0.0214	0.561	19.6357
genus Eubacterium coprostanoligenes group	rs11720857	C	T	0.0630776	0.0144485	9.26e-06	-0.0852	0.0297	0.004087	19.0592
genus Eubacterium coprostanoligenes group	rs12906958	C	T	-0.0533159	0.0115935	4.35e-06	0.0226	0.024	0.3469	21.1487
genus Eubacterium coprostanoligenes group	rs17159861	C	T	0.0962228	0.0168388	1.04e-08	0.0051	0.0375	0.8929	32.6538
genus Eubacterium coprostanoligenes group	rs2644213	A	G	-0.0538845	0.0121245	9.86e-06	0.0132	0.0255	0.603	19.7515
genus Eubacterium coprostanoligenes group	rs62024432	C	T	-0.0769698	0.0172101	7.5e-06	0.0685	0.0362	0.05828	20.002
genus Eubacterium coprostanoligenes group	rs6762473	A	C	-0.0521584	0.0112353	4.26e-06	0.0076	0.0234	0.7442	21.5516
genus Eubacterium coprostanoligenes group	rs9648214	T	C	-0.0828719	0.016431	2.52e-07	0.0325	0.0345	0.3467	25.4382
genus Eubacterium eligens group	rs182318	G	A	-0.0824941	0.0195615	8.4e-06	0.0419	0.04	0.2954	17.7845
genus Eubacterium eligens group	rs2200429	A	G	-0.0888825	0.0198479	5.3e-06	-0.0606	0.0392	0.1219	20.0541
genus Eubacterium eligens group	rs265534	T	G	-0.0563756	0.0120127	2.27e-06	0.0103	0.0227	0.6503	22.0242
genus Eubacterium eligens group	rs6923695	T	G	0.103268	0.0229525	4.87e-06	-0.0108	0.0351	0.7591	20.2428
genus Eubacterium fissicatena group	rs10147907	T	G	0.172263	0.039601	8.27e-06	0.0156	0.0404	0.7001	18.9222
genus Eubacterium fissicatena group	rs11818408	G	A	0.10585	0.0237114	8.2e-06	-0.0391	0.0243	0.1075	19.9282
genus Eubacterium fissicatena group	rs151257695	A	G	0.20951	0.0454847	3.1e-06	0.0398	0.0466	0.3929	21.2167
genus Eubacterium fissicatena group	rs3771393	T	C	-0.130842	0.0266671	7.38e-07	-0.0271	0.0254	0.2864	24.0737
genus Eubacterium fissicatena group	rs6934739	A	G	0.111463	0.0252788	9.75e-06	-0.0106	0.022	0.6315	19.4423
genus Eubacterium fissicatena group	rs7104872	G	A	0.138612	0.0291906	2.73e-06	0.0178	0.0274	0.5161	22.5484
genus Eubacterium hallii group	rs10501370	C	T	-0.115589	0.0252489	5.42e-06	-0.0028	0.0452	0.9512	20.9579
genus Eubacterium hallii group	rs10798999	C	T	0.0601661	0.0126752	2.61e-06	-0.0229	0.0249	0.3568	22.5317
genus Eubacterium hallii group	rs10808115	C	A	0.0504747	0.0109922	4.42e-06	0.0098	0.0225	0.6646	21.0852
genus Eubacterium hallii group	rs117748144	T	C	-0.126582	0.028712	7.86e-06	0.0297	0.0441	0.5008	19.4365
genus Eubacterium hallii group	rs281379	A	G	-0.0499523	0.0112153	9.33e-06	0.0244	0.0222	0.2725	19.8376
genus Eubacterium hallii group	rs28584818	A	G	0.126115	0.0268627	4.43e-06	0.0169	0.05	0.7351	22.0411
genus Eubacterium hallii group	rs74018587	C	T	0.208943	0.043822	3.7e-06	0.0769	0.0575	0.1814	22.7338
genus Eubacterium hallii group	rs78056098	G	T	-0.0507411	0.0113758	8.29e-06	0.0037	0.0197	0.8522	19.8955
genus Eubacterium hallii group	rs949971	T	G	-0.0540164	0.0116101	3.29e-06	-0.0303	0.0233	0.195	21.6461
genus Eubacterium nodatum group	rs10263623	C	T	0.193496	0.0439023	8.91e-06	-0.0002	0.0384	0.9956	19.4254
genus Eubacterium nodatum group	rs10458299	T	C	-0.187753	0.041969	8.37e-06	-0.066	0.0445	0.138	20.0132
genus Eubacterium nodatum group	rs11006576	A	G	-0.110167	0.024593	7.99e-06	0.0027	0.0242	0.9104	20.0669
genus Eubacterium nodatum group	rs113893692	C	T	-0.185107	0.0403573	5.76e-06	0.0069	0.0356	0.8454	21.0379
genus Eubacterium nodatum group	rs34297067	A	G	-0.186907	0.0341475	6.6e-08	-0.0268	0.0263	0.3095	29.9594
genus Eubacterium nodatum group	rs61841040	G	T	0.160621	0.0341609	3.56e-06	-0.0274	0.0312	0.3805	22.1078
genus Eubacterium nodatum group	rs77910827	C	T	0.201788	0.0413568	9.05e-07	-0.0022	0.0394	0.9563	23.8066
genus Eubacterium nodatum group	rs7827125	C	T	0.1223	0.0271331	7.17e-06	0.0016	0.0248	0.9492	20.3167
genus Eubacterium nodatum group	rs7880204	T	C	-0.125454	0.0275303	6.84e-06	0.0052	0.0239	0.8278	20.7657
genus Eubacterium nodatum group	rs9425984	T	C	-0.130234	0.0292347	7.21e-06	0.0463	0.0264	0.07959	19.845
genus Eubacterium oxidoreducens group	rs12129908	A	C	-0.0893273	0.0198333	5.8e-06	0.0001	0.0226	0.9976	20.2852
genus Eubacterium oxidoreducens group	rs2973294	G	T	0.0923559	0.0195439	2.39e-06	-0.0139	0.0223	0.5331	22.3309
genus Eubacterium oxidoreducens group	rs440215	T	C	-0.0932766	0.0195294	1.65e-06	-0.0504	0.0241	0.03631	22.8122
genus Eubacterium rectale group	rs10248854	C	A	-0.0527827	0.0113464	4.21e-06	0.039	0.0247	0.1139	21.6405
genus Eubacterium rectale group	rs10797540	A	G	0.0503179	0.0108389	3.53e-06	-0.0386	0.0225	0.08718	21.5514
genus Eubacterium rectale group	rs2884897	A	G	-0.129364	0.0289021	6.44e-06	0.0065	0.0455	0.8864	20.034
genus Eubacterium rectale group	rs314726	T	C	0.0528824	0.0109486	1.38e-06	-0.021	0.0241	0.3832	23.3295
genus Eubacterium rectale group	rs35398954	A	G	-0.0901402	0.0174602	5.4e-07	0.0411	0.0348	0.2379	26.6525
genus Eubacterium rectale group	rs62547233	A	G	0.0536319	0.0120201	9.9e-06	0.0178	0.0248	0.4724	19.9081
genus Eubacterium ruminantium group	rs10923018	G	A	0.0726438	0.0160924	6.8e-06	-0.0237	0.0204	0.2451	20.3777
genus Eubacterium ruminantium group	rs11637981	T	G	0.073258	0.0160888	5.44e-06	0.0064	0.0223	0.7748	20.733
genus Eubacterium ruminantium group	rs13025464	C	T	0.0737077	0.0163786	6.97e-06	0.0076	0.0207	0.714	20.2522
genus Eubacterium ruminantium group	rs139749	C	T	-0.0845439	0.0171791	8.59e-07	-0.0032	0.0252	0.898	24.2194
genus Eubacterium ruminantium group	rs16891896	G	A	-0.174787	0.0390573	2.38e-06	-0.0405	0.0454	0.3722	20.0269
genus Eubacterium ruminantium group	rs17519472	C	T	0.107804	0.0233984	4.7e-06	0.0149	0.0313	0.6334	21.2274
genus Eubacterium ruminantium group	rs209813	G	A	-0.103488	0.0236391	9.23e-06	-0.0056	0.0327	0.8637	19.1654
genus Eubacterium ruminantium group	rs2116427	A	G	0.0911461	0.0182353	4.67e-07	0.0237	0.0238	0.3202	24.9833
genus Eubacterium ruminantium group	rs2229917	A	G	0.153538	0.0323922	2.16e-06	0.0042	0.0466	0.9288	22.4673
genus Eubacterium ruminantium group	rs2817174	C	T	-0.0734306	0.0163687	7.87e-06	-0.0383	0.0239	0.1081	20.1245
genus Eubacterium ruminantium group	rs57340348	T	C	-0.0979429	0.0212166	4.93e-06	-0.0735	0.0283	0.009455	21.3105
genus Eubacterium ruminantium group	rs606117	G	A	-0.0833243	0.018056	4.82e-06	-0.022	0.0219	0.3165	21.2961
genus Eubacterium ruminantium group	rs6676699	T	G	0.0888124	0.0196447	6.38e-06	-0.0288	0.0288	0.3159	20.4388
genus Eubacterium ruminantium group	rs7000472	G	A	0.0762282	0.016523	4.07e-06	0.0096	0.0227	0.672	21.284
genus Eubacterium ruminantium group	rs72836424	C	T	-0.139825	0.030069	2.62e-06	0.0076	0.0392	0.8467	21.6238
genus Eubacterium ruminantium group	rs73139629	A	C	-0.115098	0.0247909	5.36e-06	0.0318	0.037	0.3903	21.5551
genus Eubacterium ventriosum group	rs12964517	G	A	0.0587198	0.0123453	2.08e-06	0.0182	0.024	0.45	22.6238
genus Eubacterium ventriosum group	rs13082419	C	T	-0.0715522	0.016137	9.56e-06	-0.0186	0.0264	0.4807	19.6608
genus Eubacterium ventriosum group	rs16884680	G	T	-0.0906428	0.0191909	1.74e-06	0.0078	0.0393	0.8428	22.3088
genus Eubacterium ventriosum group	rs35179274	C	T	-0.0627263	0.013786	5.76e-06	-0.012	0.0225	0.5946	20.7025
genus Eubacterium ventriosum group	rs3809430	T	C	-0.0548171	0.0118426	3.55e-06	0.003	0.023	0.8956	21.4258
genus Eubacterium ventriosum group	rs66746423	C	T	0.0751501	0.0164978	6.11e-06	-0.0387	0.0282	0.1706	20.7495
genus Eubacterium ventriosum group	rs6704822	G	A	-0.0739179	0.0166705	6.62e-06	-0.0407	0.0352	0.2485	19.6608
genus Eubacterium ventriosum group	rs72783037	C	A	0.0658926	0.0143747	6.55e-06	0.0353	0.0258	0.1701	21.0124
genus Eubacterium ventriosum group	rs73615400	T	C	-0.0956303	0.0193428	9.54e-07	0.0998	0.0385	0.009472	24.4429
genus Eubacterium ventriosum group	rs73849225	T	C	0.0975711	0.0224388	5.21e-06	0.014	0.044	0.7508	18.9079
genus Eubacterium xylanophilum group	rs10917203	A	C	0.0612633	0.0130917	3.15e-06	-0.0277	0.0236	0.2408	21.8982
genus Eubacterium xylanophilum group	rs13239072	G	A	0.0687427	0.0142728	1.82e-06	0.0054	0.0217	0.8026	23.1972
genus Eubacterium xylanophilum group	rs1999224	G	T	-0.0949051	0.0203503	3.75e-06	-0.0234	0.0361	0.5168	21.7489
genus Eubacterium xylanophilum group	rs2012708	G	A	-0.0573202	0.0126905	6.53e-06	0.0492	0.0248	0.04702	20.4013
genus Eubacterium xylanophilum group	rs75586835	A	G	-0.114498	0.0263455	9.39e-06	-0.0179	0.0496	0.719	18.8879
genus Faecalibacterium	rs114946999	C	T	-0.0861565	0.01896	5.7e-06	0.0317	0.0394	0.4211	20.649
genus Faecalibacterium	rs12753492	A	C	0.0641305	0.0149933	8.8e-06	0.0509	0.0328	0.1212	18.2951
genus Faecalibacterium	rs2835874	T	C	-0.0866356	0.0196496	7.54e-06	0.0072	0.0419	0.8631	19.4395
genus Faecalibacterium	rs75499067	C	T	0.227585	0.0465522	1.76e-06	-0.0424	0.0535	0.428	23.9005
genus Faecalibacterium	rs9536330	T	C	-0.048317	0.010797	5.33e-06	-0.0012	0.0206	0.9534	20.026
genus Family XIII AD3011 group	rs11736617	G	A	-0.0759493	0.0172101	9.02e-06	0.0111	0.0345	0.7472	19.4751
genus Family XIII AD3011 group	rs12812672	T	C	-0.096065	0.020828	2.56e-06	-0.0074	0.0368	0.8396	21.2733
genus Family XIII AD3011 group	rs149302	T	C	-0.0645635	0.0143225	7.48e-06	-0.0066	0.0256	0.7965	20.3206
genus Family XIII AD3011 group	rs16840310	G	A	0.0608052	0.0122149	6.75e-07	-0.0254	0.0219	0.2461	24.78
genus Family XIII AD3011 group	rs16940167	C	T	0.0732552	0.0159898	3.91e-06	0.011	0.0301	0.7147	20.989
genus Family XIII AD3011 group	rs17156849	G	A	-0.112891	0.0245292	4.19e-06	0.0188	0.0438	0.6672	21.1813
genus Family XIII AD3011 group	rs739451	C	T	0.0649589	0.0147534	7.88e-06	0.0059	0.0284	0.8362	19.3862
genus Family XIII UCG001	rs12049454	T	C	-0.0647298	0.0134065	1.17e-06	0.0459	0.0237	0.05277	23.3119
genus Family XIII UCG001	rs62414802	C	T	-0.0611904	0.013457	4.29e-06	-0.0257	0.024	0.2845	20.6762
genus Family XIII UCG001	rs76463770	A	G	0.19313	0.0419866	3.77e-06	0.1139	0.0537	0.03388	21.1582
genus Flavonifractor	rs11811696	T	C	-0.116063	0.0241012	2.07e-06	0.013	0.0355	0.7138	23.1905
genus Flavonifractor	rs12030302	G	A	0.0692276	0.0137467	5.61e-07	0.0217	0.0203	0.2837	25.3607
genus Flavonifractor	rs34066017	A	G	0.0764294	0.0159789	1.52e-06	0.0307	0.0239	0.1987	22.8785
genus Flavonifractor	rs806808	C	T	-0.0667272	0.0136557	1.18e-06	0.001	0.0223	0.9646	23.8769
genus Fusicatenibacter	rs10439674	A	G	-0.0572129	0.0130007	7.68e-06	-0.0123	0.0292	0.6733	19.3666
genus Fusicatenibacter	rs1864685	A	C	-0.0494799	0.0108105	4.96e-06	0.0218	0.0234	0.3518	20.9491
genus Fusicatenibacter	rs2025938	G	A	-0.0967298	0.0205426	2.99e-06	0.0296	0.0419	0.4788	22.1722
genus Fusicatenibacter	rs206581	A	G	-0.0568339	0.0127894	8.96e-06	0.004	0.029	0.8896	19.7476
genus Fusicatenibacter	rs4378146	A	C	-0.0616691	0.0125259	7.2e-07	0.0436	0.0241	0.07029	24.2391
genus Fusicatenibacter	rs62187631	T	C	-0.0710571	0.015924	4.55e-06	0.0457	0.0311	0.1422	19.9118
genus Fusicatenibacter	rs73103914	A	G	-0.0597324	0.0134458	8.3e-06	-0.0128	0.0278	0.646	19.7354
genus Fusicatenibacter	rs8063430	T	C	-0.104026	0.022217	4.93e-06	-0.0043	0.0433	0.921	21.9237
genus Fusicatenibacter	rs9905659	G	A	-0.061617	0.0136576	7.31e-06	0.012	0.0281	0.67	20.3541
genus Gordonibacter	rs13412653	A	C	0.107597	0.0239228	8.61e-06	0.0149	0.0232	0.5221	20.2291
genus Gordonibacter	rs16955299	G	A	-0.196423	0.0433538	6.37e-06	-0.0369	0.0434	0.3948	20.5272
genus Gordonibacter	rs322296	G	A	0.17869	0.037722	4.02e-06	0.0192	0.0361	0.5947	22.4394
genus Gordonibacter	rs3765837	T	G	-0.190729	0.0433608	7.17e-06	-0.0639	0.0396	0.1067	19.3481
genus Gordonibacter	rs4596722	G	A	-0.102908	0.0231571	9.06e-06	0.0151	0.0223	0.4979	19.7483
genus Gordonibacter	rs61934597	C	T	-0.172495	0.0388567	8.37e-06	0.0036	0.0417	0.9307	19.707
genus Gordonibacter	rs71545975	A	G	-0.153972	0.0338918	7.04e-06	0.0027	0.0284	0.923	20.6393
genus Gordonibacter	rs72714787	C	A	0.181405	0.0377102	1.43e-06	0.0126	0.0362	0.728	23.1409
genus Gordonibacter	rs72939513	A	G	-0.21399	0.0490592	7.98e-06	0.057	0.0538	0.2898	19.0259
genus Haemophilus	rs111582866	G	A	-0.124265	0.026016	1.27e-06	0.0065	0.0393	0.8689	22.8148
genus Haemophilus	rs35509	G	A	0.128249	0.0268779	2.01e-06	-0.0246	0.0407	0.5453	22.7676
genus Haemophilus	rs4822728	T	C	0.0705861	0.0151388	3.48e-06	0.0249	0.0245	0.309	21.7398
genus Haemophilus	rs76022354	C	T	0.244638	0.0505504	1.83e-06	0.093	0.0556	0.09443	23.4206
genus Haemophilus	rs9328464	T	C	0.0723095	0.0148799	1.42e-06	-0.0123	0.0222	0.5777	23.6151
genus Haemophilus	rs9382510	C	T	-0.093521	0.0172649	7.12e-08	-0.0268	0.0278	0.3356	29.342
genus Haemophilus	rs9895850	T	C	-0.192957	0.0416755	2.14e-06	0.0546	0.0519	0.2934	21.4368
genus Holdemanella	rs12513188	G	A	0.0903906	0.0195276	4.65e-06	-0.0146	0.0277	0.5989	21.4264
genus Holdemanella	rs17586763	T	C	-0.227285	0.0510135	7.72e-06	-0.0539	0.0455	0.2361	19.8505
genus Holdemanella	rs1926302	G	A	-0.107972	0.0231421	7.5e-06	0.0375	0.0347	0.2801	21.7679
genus Holdemanella	rs34187114	C	A	-0.104505	0.022601	5.13e-06	-0.0174	0.0312	0.5772	21.3805
genus Holdemanella	rs35228298	G	A	0.0934832	0.0202886	7.3e-06	0.0237	0.0296	0.4227	21.2306
genus Holdemanella	rs4541991	T	C	-0.0927334	0.0194435	2.1e-06	0.0623	0.0263	0.01796	22.747
genus Holdemanella	rs73011279	T	C	-0.0961669	0.0199336	1.36e-06	-0.0116	0.027	0.6685	23.2745
genus Holdemania	rs10885477	T	C	-0.135137	0.0301894	8.6e-06	-0.0116	0.0468	0.8048	20.0373
genus Holdemania	rs11080063	G	A	-0.0665238	0.0149837	6.67e-06	-0.0359	0.0229	0.1178	19.7113
genus Holdemania	rs113593397	A	G	-0.128935	0.0282526	9.36e-06	0.0299	0.0389	0.4422	20.8269
genus Holdemania	rs12701617	A	G	-0.0660617	0.0149427	9.52e-06	-0.0006	0.0222	0.977	19.5453
genus Holdemania	rs1867876	T	C	0.0842919	0.0162192	2.74e-07	-0.028	0.0264	0.289	27.0093
genus Holdemania	rs4146507	C	T	0.079488	0.0177002	7.23e-06	0.0066	0.0266	0.8026	20.1673
genus Holdemania	rs80149660	C	T	-0.232987	0.0519183	6.04e-06	0.0046	0.0461	0.9209	20.1383
genus Holdemania	rs9500080	C	T	0.0926764	0.0178886	4.09e-07	0.0419	0.0274	0.1264	26.8402
genus Holdemania	rs9529719	C	T	-0.074038	0.0160494	5.97e-06	-0.0155	0.0242	0.5215	21.281
genus Holdemania	rs967319	T	C	0.0788638	0.0176744	8.38e-06	0.0236	0.026	0.3637	19.9098
genus Howardella	rs10048062	C	T	-0.147352	0.0336531	8.59e-06	-0.0138	0.0338	0.6825	19.1718
genus Howardella	rs17167098	G	A	-0.169366	0.0352068	1.12e-06	0.0054	0.0294	0.8546	23.1419
genus Howardella	rs3791893	A	G	0.147035	0.034023	9.5e-06	-0.0088	0.0321	0.7832	18.6765
genus Howardella	rs609430	T	G	-0.112045	0.0239328	3.34e-06	0.0201	0.0233	0.3885	21.9178
genus Howardella	rs672217	G	A	0.164146	0.0349993	3.52e-06	0.0378	0.029	0.1925	21.9959
genus Hungatella	rs10044993	A	C	-0.139547	0.0316748	8.07e-06	-0.0011	0.031	0.9729	19.4095
genus Hungatella	rs13128780	T	C	-0.149725	0.0312777	1.75e-06	-0.0385	0.0331	0.2448	22.915
genus Hungatella	rs13249325	T	G	-0.100023	0.0225883	9.69e-06	-0.0335	0.0213	0.1153	19.608
genus Intestinibacter	rs10805326	A	G	-0.0775151	0.0139665	3.55e-08	0.007	0.0243	0.775	30.8033
genus Intestinibacter	rs11109097	T	C	-0.0624272	0.0138539	5.49e-06	-0.0303	0.0253	0.2302	20.305
genus Intestinibacter	rs16938435	T	C	-0.112189	0.0235439	1.8e-06	0.0279	0.0388	0.4731	22.7062
genus Intestinibacter	rs2098844	T	C	0.0575295	0.0128416	6.79e-06	-0.0139	0.0226	0.5393	20.0698
genus Intestinibacter	rs2702387	G	A	-0.0608559	0.0132145	4.26e-06	-0.0257	0.0234	0.2725	21.2082
genus Intestinibacter	rs4327025	G	A	-0.0810346	0.0154397	1.64e-07	-0.0324	0.0255	0.2035	27.5463
genus Intestinibacter	rs447950	A	G	0.0628342	0.0136652	5.64e-06	-0.0205	0.0202	0.3106	21.1427
genus Intestinibacter	rs68093214	C	T	0.0662258	0.0149877	9.26e-06	0.0349	0.0231	0.1315	19.5247
genus Intestinibacter	rs6875660	C	T	0.0890455	0.0193905	3.06e-06	-0.0042	0.0341	0.9019	21.0885
genus Intestinibacter	rs893394	G	A	0.0583322	0.0130729	7.85e-06	0.0141	0.0232	0.5441	19.9101
genus Intestinibacter	rs9348442	C	T	0.099082	0.0221625	6.26e-06	0.0033	0.034	0.9238	19.9872
genus Intestinimonas	rs11258178	A	G	0.0660742	0.0134139	6.98e-07	0.025	0.0229	0.275	24.2635
genus Intestinimonas	rs12226153	A	G	-0.151142	0.0306922	5.12e-07	-0.0008	0.0461	0.9864	24.2501
genus Intestinimonas	rs17067892	C	T	0.107194	0.0250013	6.38e-06	0.0099	0.0428	0.8176	18.383
genus Intestinimonas	rs1859797	G	A	0.060368	0.0131793	4.12e-06	-0.0039	0.02	0.8475	20.9811
genus Intestinimonas	rs2276760	A	G	-0.0685233	0.0152546	7.84e-06	0.0119	0.0268	0.6571	20.1779
genus Intestinimonas	rs2731794	C	T	0.120632	0.0257529	1.92e-06	0.0922	0.0514	0.073	21.9418
genus Intestinimonas	rs2930225	T	G	-0.0729524	0.0152948	1.35e-06	-0.0189	0.0241	0.4334	22.7505
genus Intestinimonas	rs4784055	T	C	-0.175324	0.038599	8.72e-07	-0.0179	0.0546	0.743	20.6315
genus Intestinimonas	rs6934519	C	T	0.0692373	0.0151154	8.57e-06	0.0101	0.0255	0.6926	20.9817
genus Intestinimonas	rs716604	A	G	0.0818068	0.0165992	8.57e-07	-0.0065	0.0267	0.8076	24.2887
genus Intestinimonas	rs72982915	C	T	0.183158	0.0402743	4.91e-06	0.0513	0.0527	0.3299	20.6822
genus Intestinimonas	rs9823439	C	T	0.0581947	0.0131455	9.86e-06	-0.0135	0.0225	0.5491	19.598
genus Lachnoclostridium	rs12566975	T	C	-0.0468097	0.0105787	9.57e-06	-0.0347	0.0224	0.121	19.5797
genus Lachnoclostridium	rs1528479	A	G	0.0497799	0.0111919	9.64e-06	0.0342	0.0233	0.1421	19.7834
genus Lachnoclostridium	rs3821998	C	A	-0.0864066	0.0192519	6.72e-06	-0.0441	0.0398	0.2671	20.144
genus Lachnoclostridium	rs4738679	A	G	0.0520267	0.011404	4.42e-06	-0.0098	0.0232	0.6726	20.8132
genus Lachnoclostridium	rs6112314	A	C	-0.0561715	0.0108174	2.43e-07	0.0069	0.0216	0.749	26.9641
genus Lachnoclostridium	rs615997	T	C	0.0511752	0.0106491	2.03e-06	0.0402	0.0208	0.05318	23.0937
genus Lachnoclostridium	rs62285313	A	G	0.0864203	0.0181565	1.58e-06	-0.0056	0.0396	0.8873	22.6552
genus Lachnoclostridium	rs72829893	G	T	0.117472	0.0268103	5.58e-06	-0.0367	0.049	0.4539	19.1984
genus Lachnoclostridium	rs789029	C	T	-0.0641288	0.0137974	3.75e-06	0.0044	0.0284	0.8761	21.6029
genus Lachnospiraceae FCS020 group	rs10093861	G	A	-0.0568869	0.0121152	3.06e-06	0.027	0.0223	0.2249	22.0477
genus Lachnospiraceae FCS020 group	rs2862811	C	T	-0.0564927	0.0121736	3.92e-06	-0.0291	0.0246	0.2364	21.5351
genus Lachnospiraceae FCS020 group	rs3999074	G	T	-0.0550587	0.0121847	6.55e-06	-0.0001	0.0225	0.9971	20.4184
genus Lachnospiraceae FCS020 group	rs9308097	G	A	-0.055381	0.0123659	7.47e-06	0.0265	0.0227	0.2419	20.0572
genus Lachnospiraceae FCS020 group	rs9788306	C	T	-0.062804	0.0130744	1.39e-06	-0.0041	0.0228	0.856	23.0744
genus Lachnospiraceae NC2004 group	rs12127733	G	A	0.115182	0.0246006	3.11e-06	0.04	0.0261	0.1254	21.9219
genus Lachnospiraceae NC2004 group	rs12208226	C	A	-0.154739	0.0340372	9.75e-06	0.0142	0.0364	0.6974	20.6677
genus Lachnospiraceae NC2004 group	rs12863463	G	A	-0.156365	0.0345372	6.04e-06	-0.031	0.0375	0.4086	20.4977
genus Lachnospiraceae NC2004 group	rs17067076	G	A	-0.154631	0.0352194	5.61e-06	-0.0011	0.0438	0.9798	19.2765
genus Lachnospiraceae NC2004 group	rs1928659	T	C	0.102522	0.0226445	6.17e-06	-0.0276	0.0245	0.2596	20.4979
genus Lachnospiraceae NC2004 group	rs1929743	T	C	0.0837206	0.0190318	9.06e-06	0.0026	0.0212	0.9011	19.3511
genus Lachnospiraceae NC2004 group	rs6116753	G	A	0.0994748	0.0209139	2.92e-06	-0.0243	0.0263	0.3543	22.6233
genus Lachnospiraceae NK4A136 group	rs10952110	G	T	0.0487709	0.0109614	9.08e-06	0.0145	0.0227	0.5212	19.7965
genus Lachnospiraceae NK4A136 group	rs160061	G	A	-0.0513831	0.0108094	2.12e-06	-0.0262	0.024	0.2742	22.5963
genus Lachnospiraceae NK4A136 group	rs28540839	A	C	0.0508285	0.0110591	9.34e-06	0.0367	0.0225	0.1036	21.1239
genus Lachnospiraceae NK4A136 group	rs2880566	T	C	0.0599578	0.0134693	5.61e-06	0.0358	0.0303	0.2369	19.8153
genus Lachnospiraceae NK4A136 group	rs4955932	T	C	-0.0492283	0.0109388	7.05e-06	0.0179	0.0229	0.4335	20.253
genus Lachnospiraceae NK4A136 group	rs68104925	T	C	-0.0549104	0.0115385	2.37e-06	0.0106	0.022	0.6296	22.647
genus Lachnospiraceae NK4A136 group	rs7073658	G	T	0.0499621	0.0109693	5.27e-06	0.0087	0.0225	0.6992	20.7455
genus Lachnospiraceae NK4A136 group	rs7616165	G	T	-0.230542	0.0483465	2.77e-06	-0.0618	0.0555	0.2648	22.7389
genus Lachnospiraceae NK4A136 group	rs76193507	A	G	-0.22973	0.0499776	2.93e-06	0.0868	0.0467	0.06336	21.1293
genus Lachnospiraceae NK4A136 group	rs7832116	A	G	-0.0714756	0.0151703	3.57e-06	0.0464	0.0288	0.1064	22.1987
genus Lachnospiraceae NK4A136 group	rs954878	A	G	-0.0520656	0.0109082	1.78e-06	0.0277	0.0241	0.2504	22.7822
genus Lachnospiraceae UCG001	rs2050911	G	A	0.0751466	0.0153934	1.11e-06	-0.01	0.0241	0.6795	23.8314
genus Lachnospiraceae UCG001	rs437876	T	C	0.0784637	0.0144768	7.17e-08	-0.0519	0.0249	0.03694	29.376
genus Lachnospiraceae UCG001	rs4981345	T	C	-0.0681973	0.0149831	6.09e-06	-0.0161	0.0256	0.5306	20.7172
genus Lachnospiraceae UCG001	rs573933	T	C	-0.107898	0.0232346	3.11e-06	0.0194	0.0331	0.5573	21.5653
genus Lachnospiraceae UCG001	rs62496417	T	G	-0.0748504	0.0165681	5.88e-06	0.0405	0.028	0.1491	20.41
genus Lachnospiraceae UCG001	rs7341608	T	C	-0.0784757	0.0177648	9.48e-06	0.0163	0.0242	0.5005	19.5142
genus Lachnospiraceae UCG001	rs74034332	G	A	0.168045	0.0382637	3.33e-06	-0.042	0.0512	0.4116	19.2876
genus Lachnospiraceae UCG001	rs78848836	A	G	-0.118868	0.0259753	3.38e-06	0.0135	0.0401	0.7366	20.9415
genus Lachnospiraceae UCG001	rs9403580	C	T	0.107801	0.0229777	3.47e-06	0.0462	0.0362	0.2026	22.0106
genus Lachnospiraceae UCG004	rs11128180	A	G	0.0648288	0.0140126	4.52e-06	-0.0799	0.0264	0.002515	21.4042
genus Lachnospiraceae UCG004	rs12072562	T	C	0.133104	0.0303566	7.07e-06	0.0161	0.0491	0.7427	19.2254
genus Lachnospiraceae UCG004	rs12673420	G	A	0.0554351	0.0118375	2.98e-06	-0.0188	0.0212	0.3751	21.9306
genus Lachnospiraceae UCG004	rs12747809	A	G	0.062197	0.0125685	8.65e-07	-0.0113	0.0242	0.64	24.4891
genus Lachnospiraceae UCG004	rs12894272	G	A	-0.0579792	0.0125229	4.34e-06	-0.0391	0.0254	0.1228	21.4355
genus Lachnospiraceae UCG004	rs2444793	T	C	0.0542433	0.0118188	4.77e-06	-0.0102	0.0212	0.6292	21.0642
genus Lachnospiraceae UCG004	rs2882478	G	A	-0.0577091	0.0118338	1.21e-06	0.0056	0.0192	0.7695	23.7815
genus Lachnospiraceae UCG004	rs6656451	T	C	0.05436	0.011947	5.57e-06	-0.0045	0.0222	0.8396	20.7034
genus Lachnospiraceae UCG008	rs10741777	T	C	-0.0973842	0.0194791	7.69e-07	-0.0139	0.0261	0.5936	24.9942
genus Lachnospiraceae UCG008	rs10793103	T	C	-0.0974344	0.0181279	9.35e-08	0.0096	0.0239	0.6872	28.8888
genus Lachnospiraceae UCG008	rs10801803	G	A	-0.117029	0.0243085	1.4e-06	-0.0053	0.0309	0.8639	23.1777
genus Lachnospiraceae UCG008	rs13024781	T	C	-0.0798769	0.0168846	2.29e-06	0.0104	0.0224	0.6418	22.38
genus Lachnospiraceae UCG008	rs57091572	A	G	-0.110443	0.0235801	2.86e-06	0.0225	0.0308	0.4666	21.9374
genus Lachnospiraceae UCG008	rs57254474	G	A	0.0886512	0.0199045	6.92e-06	-0.0322	0.0244	0.1883	19.8366
genus Lachnospiraceae UCG008	rs62277846	C	T	0.102292	0.0212319	1.59e-06	-0.0047	0.03	0.8749	23.2116
genus Lachnospiraceae UCG008	rs67078837	T	C	-0.0845848	0.0170693	7.68e-07	-0.0175	0.0224	0.4334	24.5558
genus Lachnospiraceae UCG010	rs12346653	C	T	0.0657686	0.0139569	2.7e-06	-0.0329	0.026	0.2047	22.2054
genus Lachnospiraceae UCG010	rs17730011	G	A	-0.0702357	0.015706	7.85e-06	0.0161	0.0268	0.5463	19.9979
genus Lachnospiraceae UCG010	rs2833528	T	C	0.0562148	0.0127763	9.92e-06	-0.0412	0.023	0.07332	19.3594
genus Lachnospiraceae UCG010	rs336138	G	T	0.0779543	0.0171865	7.48e-06	0.0546	0.033	0.09755	20.5734
genus Lachnospiraceae UCG010	rs4576377	C	A	0.0572001	0.0127043	7.63e-06	-0.0029	0.023	0.8986	20.2718
genus Lachnospiraceae UCG010	rs72894957	G	A	0.222263	0.0486425	5.68e-06	0.0495	0.0521	0.3424	20.8787
genus Lachnospiraceae UCG010	rs9981767	A	C	0.0655062	0.0131994	9.96e-07	-0.0262	0.0248	0.2903	24.6295
genus Lachnospira	rs56791201	C	T	-0.051823	0.0110697	2.93e-06	0.0326	0.0223	0.1445	21.9166
genus Lactobacillus	rs11674854	C	T	-0.0852686	0.0176504	1.59e-06	0.0011	0.0239	0.9647	23.3383
genus Lactobacillus	rs16861661	G	A	-0.183147	0.038148	1.28e-06	0.0291	0.0477	0.541	23.0492
genus Lactobacillus	rs7399658	G	A	-0.107134	0.0221883	3.12e-06	-0.0257	0.026	0.3225	23.3135
genus Lactobacillus	rs75127669	C	A	0.139784	0.0310414	6.83e-06	-0.0541	0.0417	0.1949	20.2783
genus Lactobacillus	rs768253	T	G	-0.079195	0.0171791	4.25e-06	0.0224	0.0226	0.3215	21.2518
genus Lactobacillus	rs921925	A	C	0.0985077	0.0203229	9.72e-07	-0.027	0.0276	0.3269	23.4947
genus Lactococcus	rs10417872	G	T	-0.118306	0.024522	1.29e-06	-0.0053	0.0249	0.8308	23.2756
genus Lactococcus	rs12621813	G	A	0.108423	0.0239978	6.61e-06	-0.0197	0.0227	0.3838	20.4127
genus Lactococcus	rs17168302	G	A	0.191857	0.0424761	6.29e-06	0.0357	0.0452	0.4297	20.4017
genus Lactococcus	rs2293361	C	T	-0.199221	0.0430969	1.4e-06	-0.0517	0.042	0.2181	21.3687
genus Lactococcus	rs4766997	C	T	0.114599	0.023839	2.06e-06	-0.0131	0.0238	0.5816	23.1092
genus Lactococcus	rs55910161	C	T	0.146426	0.0307367	2.36e-06	0.0128	0.0291	0.6586	22.6946
genus Lactococcus	rs6674304	C	T	0.200758	0.0442121	6.18e-06	0.0222	0.0451	0.6217	20.6188
genus Marvinbryantia	rs11620597	T	C	0.119479	0.0271688	7.8e-06	0.0708	0.0473	0.1345	19.3394
genus Marvinbryantia	rs2724813	G	A	0.0840769	0.0167551	6.28e-07	0.0029	0.0304	0.9238	25.1802
genus Marvinbryantia	rs2842896	C	T	-0.0649396	0.0131146	7.25e-07	0.0012	0.0243	0.9611	24.5194
genus Marvinbryantia	rs2863363	G	A	-0.0634861	0.0136323	3.11e-06	-0.0202	0.0255	0.4296	21.688
genus Marvinbryantia	rs3125832	A	C	0.0679323	0.015012	5.03e-06	-0.0246	0.0257	0.3401	20.4774
genus Marvinbryantia	rs61884471	G	A	0.124426	0.0248431	1.01e-06	-0.0424	0.043	0.3245	25.0848
genus Marvinbryantia	rs72948274	A	C	-0.126354	0.0272212	3.26e-06	0.0216	0.0431	0.616	21.5458
genus Methanobrevibacter	rs10202904	G	T	0.112811	0.0239106	3.09e-06	-0.0409	0.0225	0.06964	22.2598
genus Methanobrevibacter	rs1334944	T	C	0.115197	0.0255492	7.61e-06	0.0267	0.0239	0.2638	20.3295
genus Methanobrevibacter	rs6776814	T	C	-0.188956	0.0419905	8.05e-06	-0.0233	0.0416	0.575	20.2497
genus Methanobrevibacter	rs76029318	T	C	0.222849	0.0454319	1.08e-06	-0.0224	0.0436	0.6073	24.0602
genus Methanobrevibacter	rs894996	C	A	0.214213	0.0456045	3.82e-06	0.0434	0.0449	0.3338	22.0636
genus Odoribacter	rs10093869	A	G	-0.0577795	0.0125389	3.67e-06	0.0343	0.0232	0.139	21.2338
genus Odoribacter	rs28417404	A	G	-0.0726896	0.0161372	3.68e-06	0.011	0.0284	0.6997	20.2903
genus Odoribacter	rs4793970	A	G	-0.0576329	0.0129154	6.03e-06	0.0198	0.0261	0.4476	19.9125
genus Odoribacter	rs77779484	G	A	-0.133489	0.0268526	6.56e-07	-0.0621	0.0488	0.2029	24.7126
genus Olsenella	rs1035588	A	G	-0.108148	0.0236848	4.86e-06	-0.0448	0.021	0.03261	20.8496
genus Olsenella	rs17148768	G	A	0.140434	0.0295602	2.2e-06	0.0352	0.0286	0.2181	22.5699
genus Olsenella	rs2759329	A	G	0.111131	0.0237218	3.43e-06	-0.0061	0.0248	0.806	21.947
genus Olsenella	rs35225860	A	G	-0.223604	0.0482391	3.87e-06	-0.0324	0.0515	0.5287	21.4863
genus Olsenella	rs6046522	C	T	0.122938	0.0269928	4.48e-06	-0.0242	0.0238	0.3077	20.7432
genus Olsenella	rs61090148	A	G	-0.104783	0.0231343	6.44e-06	-0.0314	0.0227	0.1663	20.5149
genus Olsenella	rs72691585	C	A	-0.249079	0.0520814	2.95e-06	0.0271	0.044	0.5373	22.8723
genus Olsenella	rs7540303	C	T	0.108044	0.023638	5.32e-06	0.0117	0.0227	0.6055	20.892
genus Oscillibacter	rs11627628	T	C	0.143961	0.0290223	1.01e-06	0.0076	0.0446	0.8649	24.6052
genus Oscillibacter	rs16866406	A	G	0.0988765	0.0208795	3.08e-06	0.0128	0.0272	0.6387	22.4257
genus Oscillibacter	rs16934185	A	G	-0.129568	0.028157	4.38e-06	-0.0309	0.0389	0.4263	21.175
genus Oscillibacter	rs234108	A	G	0.0749553	0.0152632	9.16e-07	-0.0166	0.0224	0.4608	24.1165
genus Oscillibacter	rs36095275	C	T	-0.0752368	0.0156861	1.4e-06	0.0288	0.0248	0.246	23.0054
genus Oscillibacter	rs61883564	A	G	-0.101351	0.0221016	3.39e-06	0.0047	0.0331	0.8862	21.0285
genus Oscillospira	rs12206468	G	A	-0.133016	0.0269733	1.04e-06	-0.0099	0.0444	0.8236	24.3187
genus Oscillospira	rs28889936	A	C	0.114051	0.0252838	3.37e-06	-0.0649	0.0411	0.1143	20.3476
genus Oscillospira	rs72866977	A	C	-0.130569	0.0281674	5.63e-06	0.0321	0.0455	0.4797	21.4875
genus Oscillospira	rs8076323	A	G	0.0715392	0.0156539	5.61e-06	0.0073	0.0215	0.7347	20.8854
genus Oxalobacter	rs10464997	G	A	0.137691	0.0294804	3.3e-06	0.0885	0.0345	0.01033	21.8145
genus Oxalobacter	rs11108500	A	G	-0.199099	0.0427327	3.74e-06	0.0064	0.046	0.8892	21.7079
genus Oxalobacter	rs111966731	T	C	0.213114	0.047162	7.3e-06	-0.0119	0.0487	0.8068	20.4192
genus Oxalobacter	rs12002250	A	C	0.217122	0.0466317	1.42e-06	0.0697	0.0534	0.1919	21.6793
genus Oxalobacter	rs36057338	G	T	0.207847	0.0421439	8.8e-07	-0.0875	0.046	0.05736	24.3231
genus Oxalobacter	rs3862635	C	T	-0.172142	0.0394026	9.19e-06	0.0074	0.0429	0.8632	19.0864
genus Oxalobacter	rs4428215	G	A	0.130293	0.0242237	7.51e-08	0.0446	0.0264	0.09106	28.9309
genus Oxalobacter	rs6000536	C	T	-0.130992	0.0253804	2.06e-07	-0.02	0.0285	0.4826	26.6374
genus Oxalobacter	rs6993398	G	A	0.127217	0.0278855	7.13e-06	-0.0292	0.0283	0.3023	20.8129
genus Oxalobacter	rs736744	T	C	-0.117882	0.0211262	2.57e-08	-0.0083	0.0247	0.735	31.1352
genus Parabacteroides	rs115602804	G	A	0.10308	0.0222736	1.93e-06	-0.0119	0.045	0.7907	21.4175
genus Parabacteroides	rs60884758	C	T	-0.0702667	0.0142249	5.71e-07	0.0283	0.0294	0.3362	24.4006
genus Parabacteroides	rs6657302	T	C	-0.10452	0.0225521	9.76e-06	-0.0119	0.0433	0.7835	21.4795
genus Parabacteroides	rs7298818	C	T	0.0888832	0.0200902	8.54e-06	0.0533	0.0368	0.1479	19.5736
genus Paraprevotella	rs10842464	C	T	0.0758215	0.0172568	6.6e-06	0.0177	0.0204	0.3864	19.3048
genus Paraprevotella	rs140997932	T	C	-0.162376	0.0354178	2.11e-06	0.0612	0.0447	0.1709	21.0184
genus Paraprevotella	rs17109926	A	G	-0.0988335	0.0216172	6.75e-06	0.0155	0.0263	0.5564	20.903
genus Paraprevotella	rs17785622	A	G	0.248065	0.0524304	1.93e-06	-0.0238	0.0499	0.6337	22.3854
genus Paraprevotella	rs2081023	A	G	-0.122561	0.0236507	2.64e-07	-0.0127	0.0334	0.7042	26.8545
genus Paraprevotella	rs3008582	T	C	0.10572	0.0227246	4.36e-06	-0.0078	0.0304	0.7987	21.6432
genus Paraprevotella	rs3801748	G	A	0.0779721	0.0171691	5.2e-06	0.0315	0.023	0.1703	20.6245
genus Paraprevotella	rs4756632	G	T	-0.138905	0.0289897	3.82e-06	-0.0588	0.0374	0.1154	22.9588
genus Paraprevotella	rs4767113	C	T	0.0882466	0.018382	2.14e-06	-0.01	0.0242	0.6799	23.0468
genus Paraprevotella	rs9602779	A	C	-0.106692	0.0220264	6.93e-07	0.0046	0.0242	0.8488	23.4626
genus Paraprevotella	rs9900242	A	G	-0.0852967	0.0175212	1.14e-06	-0.0083	0.0206	0.686	23.6994
genus Parasutterella	rs10899911	A	G	-0.0717102	0.0148151	1.15e-06	-0.0123	0.025	0.6227	23.4289
genus Parasutterella	rs11715853	G	A	-0.0662952	0.0146114	6.23e-06	0.0236	0.022	0.2841	20.5864
genus Parasutterella	rs55877868	A	C	-0.104458	0.0228089	2.87e-06	0.0127	0.0367	0.7293	20.9737
genus Parasutterella	rs62273907	A	G	0.229468	0.0502262	5.88e-06	-0.0147	0.0434	0.735	20.8729
genus Parasutterella	rs6828768	C	T	0.0636852	0.0132645	1.78e-06	-0.0091	0.0234	0.6969	23.0513
genus Parasutterella	rs7303158	C	T	0.0646859	0.0134256	1.33e-06	-0.0092	0.0201	0.6493	23.2141
genus Parasutterella	rs7311004	C	T	0.0617522	0.0136438	5.92e-06	-0.0132	0.0212	0.5335	20.4849
genus Parasutterella	rs7572229	A	G	-0.066273	0.0132736	6.32e-07	0.0255	0.0208	0.2196	24.9285
genus Parasutterella	rs78383039	T	C	-0.146315	0.0297119	1.57e-06	-0.0491	0.0482	0.3076	24.2503
genus Parasutterella	rs8039785	G	T	-0.0618345	0.0133	3.62e-06	-0.0326	0.0224	0.1459	21.6152
genus Parasutterella	rs823424	G	A	-0.0713448	0.0156958	4.95e-06	0.0103	0.0265	0.6975	20.6613
genus Peptococcus	rs11001941	G	A	-0.195611	0.0392217	1.33e-06	-0.0096	0.0407	0.8126	24.8733
genus Peptococcus	rs12069354	C	T	0.16763	0.0379501	9.28e-06	-0.0301	0.0452	0.5047	19.5109
genus Peptococcus	rs413827	G	A	0.110229	0.0237523	3.3e-06	0.0376	0.0248	0.1301	21.5368
genus Peptococcus	rs7033353	G	T	-0.090152	0.018995	2.22e-06	-0.0052	0.024	0.8294	22.5254
genus Peptococcus	rs74592222	G	A	0.137957	0.0302965	8.55e-06	-0.0025	0.0384	0.9486	20.7349
genus Peptococcus	rs77681628	C	T	0.200307	0.0387328	2.69e-07	0.003	0.049	0.9506	26.7445
genus Phascolarctobacterium	rs12618201	A	G	0.0641657	0.0138202	3.38e-06	-0.0205	0.0209	0.3274	21.5564
genus Phascolarctobacterium	rs1264476	G	T	-0.0767335	0.0166041	4.3e-06	0.0472	0.0294	0.1086	21.357
genus Phascolarctobacterium	rs56069061	G	A	-0.111306	0.0230694	1.87e-06	-0.0603	0.0414	0.1455	23.279
genus Phascolarctobacterium	rs56157888	A	C	0.0954864	0.0193976	1.09e-06	-0.0067	0.0321	0.834	24.2319
genus Prevotella7	rs12195431	T	C	0.196528	0.0442322	8.73e-06	0.0221	0.042	0.5987	19.7411
genus Prevotella7	rs2240542	C	T	0.12085	0.0261776	4.84e-06	-0.0066	0.0248	0.7907	21.3125
genus Prevotella7	rs430270	A	C	0.139155	0.0297055	2.87e-06	0.0097	0.0285	0.7347	21.9444
genus Prevotella7	rs57404562	C	A	0.155486	0.0316057	6.22e-07	0.0506	0.0265	0.0564	24.202
genus Prevotella7	rs79263163	A	C	-0.143982	0.031501	7.51e-06	-0.058	0.0275	0.03498	20.8914
genus Prevotella7	rs9426434	T	C	-0.123657	0.0278514	9.72e-06	-0.0116	0.0251	0.6454	19.7126
genus Prevotella7	rs9608249	A	G	-0.158213	0.0336317	2.07e-06	-0.0418	0.0322	0.1945	22.1303
genus Prevotella7	rs9959718	G	A	0.133012	0.0275361	1.9e-06	-0.0119	0.0254	0.6407	23.3333
genus Prevotella9	rs12648235	T	C	0.0785902	0.0177676	7.39e-06	-0.0155	0.0289	0.5908	19.565
genus Prevotella9	rs1304512	G	A	0.0761593	0.0165885	5.29e-06	0.0149	0.0262	0.5689	21.0781
genus Prevotella9	rs2495052	A	G	0.0838978	0.0188523	8.97e-06	0.0559	0.0311	0.07202	19.8049
genus Prevotella9	rs7237249	C	T	-0.0823764	0.0182126	8.93e-06	-0.0046	0.0282	0.8697	20.4579
genus Prevotella9	rs746764	T	C	-0.0915771	0.0193245	2.04e-06	0.0143	0.0259	0.5809	22.4573
genus Prevotella9	rs7976209	T	C	-0.0870786	0.0197951	7.28e-06	0.0041	0.0338	0.9028	19.3512
genus Prevotella9	rs9428102	A	G	-0.0778845	0.0176068	4.62e-06	0.0304	0.0272	0.2631	19.5678
genus Prevotella9	rs9613013	G	A	0.0917591	0.0202697	6.1e-06	0.0132	0.0338	0.6959	20.4929
genus Rikenellaceae RC9 gut group	rs17582787	A	G	-0.157739	0.0339924	3.55e-06	0.0183	0.0296	0.5352	21.5335
genus Rikenellaceae RC9 gut group	rs2900503	T	G	0.172329	0.0326671	1.55e-07	0.0139	0.0286	0.6261	27.8289
genus Rikenellaceae RC9 gut group	rs4270579	A	G	0.118021	0.0271041	5.46e-06	0.0184	0.0266	0.4892	18.9604
genus Rikenellaceae RC9 gut group	rs7712231	A	G	0.156284	0.0350462	7.97e-06	0.0211	0.0274	0.4427	19.886
genus Rikenellaceae RC9 gut group	rs80309088	G	A	0.17405	0.0383423	4.56e-06	0.0302	0.0334	0.3657	20.6059
genus Rikenellaceae RC9 gut group	rs9887954	G	A	-0.114849	0.0249013	4.81e-06	-0.0016	0.0228	0.9434	21.2721
genus Romboutsia	rs11221428	T	C	-0.0726779	0.0158263	6.49e-06	0.019	0.0293	0.5171	21.0885
genus Romboutsia	rs16843578	C	T	-0.0875276	0.0196779	5.08e-06	-0.0056	0.034	0.8694	19.7848
genus Romboutsia	rs34302036	G	A	-0.0550261	0.0120835	5.88e-06	0.0347	0.0201	0.08378	20.7373
genus Romboutsia	rs61841503	G	A	0.092888	0.0171454	4e-08	-0.0041	0.0307	0.8952	29.3511
genus Romboutsia	rs62504452	A	G	-0.0710048	0.0156654	4.66e-06	0.0238	0.0324	0.4619	20.5444
genus Romboutsia	rs75200530	T	G	-0.190644	0.0421065	5.07e-06	-0.0879	0.0545	0.1071	20.4997
genus Romboutsia	rs9389266	T	G	0.0722815	0.0162353	9.38e-06	0.0473	0.0286	0.09847	19.8214
genus Romboutsia	rs9567264	C	T	0.0580018	0.0127495	5.76e-06	0.0531	0.0241	0.02775	20.6965
genus Roseburia	rs12740451	T	C	0.0697527	0.0153607	7.34e-06	-0.0507	0.0328	0.1223	20.6205
genus Roseburia	rs16910295	T	C	-0.0980434	0.020957	2.91e-06	0.0261	0.0467	0.5759	21.8866
genus Roseburia	rs2160994	C	T	-0.0550687	0.0112481	9.7e-07	-0.0134	0.0234	0.5674	23.9691
genus Roseburia	rs302266	T	C	-0.0777312	0.0172985	8.13e-06	0.0272	0.0383	0.478	20.1917
genus Roseburia	rs329182	T	C	0.0690327	0.0152884	5.9e-06	-0.0283	0.0303	0.3498	20.3885
genus Roseburia	rs57466170	C	T	0.0741405	0.0171601	8.3e-06	0.0266	0.0393	0.4988	18.6669
genus Roseburia	rs6445851	A	G	0.0497336	0.0108158	3.53e-06	0.0085	0.0213	0.6883	21.1438
genus Roseburia	rs75326254	C	T	-0.104628	0.0230897	7.5e-06	0.0828	0.0487	0.08949	20.5333
genus Roseburia	rs78753150	A	C	0.0968739	0.0214067	9.98e-06	-0.0209	0.0442	0.6361	20.4793
genus Roseburia	rs9300744	C	T	-0.0588452	0.0126228	4.75e-06	-0.0065	0.0241	0.7872	21.7325
genus Ruminiclostridium5	rs10827477	A	G	-0.0547387	0.0115163	2.19e-06	-0.0139	0.0237	0.5584	22.5924
genus Ruminiclostridium5	rs113753996	T	C	0.0820689	0.0174463	3.99e-06	0.0661	0.0353	0.06089	22.1284
genus Ruminiclostridium5	rs1223978	C	T	-0.0484169	0.0108254	8.16e-06	-0.0022	0.0213	0.919	20.0035
genus Ruminiclostridium5	rs1492620	T	C	-0.0830505	0.0180073	3.53e-06	0.0614	0.0381	0.1069	21.271
genus Ruminiclostridium5	rs2482038	C	A	0.0518991	0.0108777	1.7e-06	-0.0084	0.0213	0.6933	22.7638
genus Ruminiclostridium5	rs2791343	T	C	0.051717	0.0113369	5.54e-06	0.0138	0.0211	0.5141	20.8103
genus Ruminiclostridium5	rs2833828	G	A	0.0489617	0.0108702	6.82e-06	-0.0154	0.0213	0.4689	20.2879
genus Ruminiclostridium5	rs4955951	A	G	-0.0713749	0.0165826	9.96e-06	-0.0096	0.0329	0.7704	18.5262
genus Ruminiclostridium5	rs6121460	G	A	0.0932955	0.0199206	2.64e-06	-0.0391	0.0446	0.3801	21.9339
genus Ruminiclostridium5	rs79968837	A	G	-0.0950311	0.0193507	1.15e-06	-0.0046	0.0382	0.9047	24.1178
genus Ruminiclostridium6	rs10829821	T	C	-0.097606	0.0216072	3.47e-06	0.0113	0.0376	0.7637	20.4059
genus Ruminiclostridium6	rs11992182	A	C	0.0625299	0.0137876	4.65e-06	-0.0094	0.0269	0.7282	20.5683
genus Ruminiclostridium6	rs2548459	C	T	0.0554866	0.0122755	6.4e-06	0.0201	0.0223	0.3667	20.4314
genus Ruminiclostridium6	rs35362464	C	A	0.0720077	0.0165387	8.99e-06	-0.0004	0.03	0.989	18.9564
genus Ruminiclostridium6	rs61060922	T	G	0.15913	0.0322283	1.09e-06	0.0153	0.0432	0.7238	24.3798
genus Ruminiclostridium6	rs663262	C	T	0.13498	0.0310715	3.39e-06	0.0343	0.0552	0.5339	18.8718
genus Ruminiclostridium6	rs73176030	T	C	0.058665	0.013208	7.29e-06	-0.0447	0.0238	0.06024	19.728
genus Ruminiclostridium6	rs77193512	A	G	0.0736533	0.0153163	1.3e-06	-0.012	0.0253	0.6354	23.1247
genus Ruminiclostridium6	rs79968172	G	A	0.11614	0.0243083	1.66e-06	-0.1105	0.042	0.00853	22.8273
genus Ruminiclostridium6	rs9555756	A	C	-0.0804138	0.0176692	7.1e-06	-0.0241	0.0329	0.4636	20.7123
genus Ruminiclostridium9	rs115044523	G	A	-0.0980026	0.0202616	2.37e-06	-0.0302	0.0371	0.415	23.3953
genus Ruminiclostridium9	rs12040548	G	T	0.0570422	0.0122359	3.15e-06	-0.0322	0.0251	0.1992	21.7331
genus Ruminiclostridium9	rs6082461	C	A	-0.0586425	0.0131004	4.87e-06	-0.0255	0.029	0.3778	20.0381
genus Ruminiclostridium9	rs7137760	C	T	0.050797	0.0112182	7.07e-06	0.0002	0.0226	0.9924	20.5036
genus Ruminiclostridium9	rs74303178	T	C	0.0532742	0.0119274	7.92e-06	0.0245	0.0229	0.2859	19.95
genus Ruminiclostridium9	rs78191726	T	C	0.0944998	0.0210206	7.58e-06	-0.0085	0.0366	0.8171	20.2102
genus Ruminiclostridium9	rs9522712	T	C	0.0699728	0.0154939	4.66e-06	0.0363	0.028	0.1949	20.3956
genus Ruminiclostridium9	rs9809789	C	T	-0.0717454	0.0159673	8.72e-06	-0.0335	0.0332	0.3124	20.1895
genus Ruminococcaceae NK4A214 group	rs12731	A	G	-0.0527684	0.0115053	4.87e-06	-0.0032	0.0226	0.8888	21.0355
genus Ruminococcaceae NK4A214 group	rs13087692	G	T	-0.0574623	0.012594	8.69e-06	-0.0296	0.0239	0.2159	20.818
genus Ruminococcaceae NK4A214 group	rs4814689	C	T	-0.1083	0.0230708	4.55e-06	-0.0172	0.0409	0.6744	22.0359
genus Ruminococcaceae NK4A214 group	rs7573569	T	C	0.107739	0.0233638	3.23e-06	-0.021	0.0433	0.6273	21.2647
genus Ruminococcaceae UCG002	rs10916131	C	T	-0.069333	0.0146753	2.87e-06	-0.0267	0.0305	0.3813	22.3206
genus Ruminococcaceae UCG002	rs10964441	G	A	-0.14906	0.034486	7.45e-06	0.0319	0.0486	0.5112	18.6826
genus Ruminococcaceae UCG002	rs113147300	A	G	-0.075842	0.0164562	7.69e-06	-0.008	0.0271	0.7693	21.2403
genus Ruminococcaceae UCG002	rs11607472	A	G	-0.0780229	0.0176325	7.19e-06	0.0599	0.0348	0.0853	19.5802
genus Ruminococcaceae UCG002	rs11750293	G	T	-0.0578304	0.0120512	1.76e-06	0.0171	0.0225	0.4471	23.0278
genus Ruminococcaceae UCG002	rs12463378	A	G	-0.0522061	0.0112086	2.96e-06	-0.0109	0.024	0.6496	21.694
genus Ruminococcaceae UCG002	rs15256	C	T	0.0732376	0.016834	9.46e-06	-0.0217	0.0365	0.5517	18.9275
genus Ruminococcaceae UCG002	rs57079348	T	G	-0.0765729	0.0172819	7.22e-06	-0.0152	0.0339	0.6546	19.6321
genus Ruminococcaceae UCG002	rs6542556	G	A	-0.050974	0.011406	7.86e-06	0.0394	0.0251	0.1174	19.9724
genus Ruminococcaceae UCG002	rs6793778	T	C	0.0558706	0.0125258	9.81e-06	0.0554	0.0258	0.03153	19.8955
genus Ruminococcaceae UCG002	rs7120052	A	C	0.0624796	0.0135523	1.97e-06	-0.0309	0.0249	0.2146	21.2545
genus Ruminococcaceae UCG002	rs7155595	C	A	0.0569929	0.0116986	1.15e-06	0.0054	0.0224	0.809	23.7342
genus Ruminococcaceae UCG002	rs76847269	A	G	0.163508	0.0356151	5.17e-06	0.0349	0.0514	0.4973	21.077
genus Ruminococcaceae UCG002	rs77564310	A	C	-0.0713093	0.0140855	3.29e-07	0.0234	0.0281	0.4046	25.63
genus Ruminococcaceae UCG002	rs79016051	C	T	-0.0887747	0.0189424	2.34e-06	-0.0361	0.0412	0.3813	21.9638
genus Ruminococcaceae UCG002	rs882348	A	G	-0.0799946	0.0178618	5.45e-06	0.01	0.0369	0.7858	20.0572
genus Ruminococcaceae UCG003	rs10490280	C	T	-0.0672094	0.0143309	4.16e-06	-0.0399	0.0268	0.136	21.9944
genus Ruminococcaceae UCG003	rs11243416	T	C	-0.0925653	0.0191203	1.67e-06	0.0021	0.0381	0.9552	23.4373
genus Ruminococcaceae UCG003	rs11613919	G	T	0.0727604	0.0155716	1.63e-06	0.0086	0.0291	0.767	21.8335
genus Ruminococcaceae UCG003	rs16959793	A	C	-0.062527	0.0131259	2.22e-06	-0.0102	0.0266	0.7017	22.6922
genus Ruminococcaceae UCG003	rs2523124	C	T	0.0546625	0.0120823	5.78e-06	0.0009	0.0246	0.9712	20.4682
genus Ruminococcaceae UCG003	rs4452755	A	C	-0.0634463	0.0134741	3.29e-06	0.0001	0.0263	0.9984	22.1724
genus Ruminococcaceae UCG003	rs4532474	G	A	0.0769231	0.017045	4.82e-06	0.0167	0.0291	0.5659	20.3666
genus Ruminococcaceae UCG003	rs646327	G	A	0.0586696	0.0118369	7.83e-07	0.0237	0.0223	0.2879	24.5669
genus Ruminococcaceae UCG003	rs6759615	A	G	0.102523	0.0200204	7.86e-07	0.0104	0.0406	0.7977	26.2239
genus Ruminococcaceae UCG003	rs73341549	T	C	-0.169857	0.0318768	1.51e-07	0.0282	0.0427	0.5083	28.3934
genus Ruminococcaceae UCG004	rs10976229	T	G	0.095976	0.0214554	7.04e-06	0.0149	0.0304	0.624	20.0102
genus Ruminococcaceae UCG004	rs11961899	G	A	-0.0707825	0.0161381	9.18e-06	-0.0288	0.0244	0.2391	19.2374
genus Ruminococcaceae UCG004	rs12125734	G	T	0.133972	0.0257416	2.09e-07	0.0001	0.037	0.9971	27.0868
genus Ruminococcaceae UCG004	rs2248146	T	C	0.0689452	0.0153649	8.2e-06	-0.0473	0.0223	0.03374	20.1349
genus Ruminococcaceae UCG004	rs3800154	A	C	-0.0797959	0.0177639	6.12e-06	-0.0052	0.0274	0.8496	20.1783
genus Ruminococcaceae UCG004	rs511258	G	A	-0.0757474	0.0162475	4.52e-06	0.02	0.0256	0.4349	21.7351
genus Ruminococcaceae UCG004	rs6769553	A	G	0.0849743	0.0157451	7.91e-08	-0.0053	0.0247	0.8284	29.1262
genus Ruminococcaceae UCG004	rs7569771	A	G	-0.075914	0.0170308	8.12e-06	-0.0335	0.026	0.1966	19.8689
genus Ruminococcaceae UCG005	rs10950694	C	T	-0.0577628	0.011412	4.3e-07	-0.0025	0.0228	0.9141	25.6196
genus Ruminococcaceae UCG005	rs114279581	A	G	-0.146604	0.0316034	3.22e-06	0.0851	0.0432	0.04871	21.5191
genus Ruminococcaceae UCG005	rs12288512	A	G	0.066635	0.0144356	3.1e-06	-0.0314	0.0233	0.1768	21.3076
genus Ruminococcaceae UCG005	rs12458218	T	C	0.0677322	0.0144525	2.41e-06	-0.0195	0.0289	0.5015	21.9636
genus Ruminococcaceae UCG005	rs2893871	G	A	-0.073644	0.015548	3.54e-06	0.0429	0.0314	0.1716	22.435
genus Ruminococcaceae UCG005	rs72776570	C	A	0.087067	0.0197179	5.36e-06	-0.0177	0.0406	0.6623	19.4978
genus Ruminococcaceae UCG005	rs7449320	C	A	0.0599163	0.0130836	4.81e-06	-0.0055	0.0267	0.8362	20.9718
genus Ruminococcaceae UCG005	rs7586445	G	A	0.0782349	0.0176458	8.81e-06	0.0582	0.0317	0.06643	19.6571
genus Ruminococcaceae UCG009	rs113006825	T	C	-0.0928893	0.0208035	7.98e-06	0.0376	0.0276	0.173	19.9369
genus Ruminococcaceae UCG009	rs2058609	G	A	-0.0816464	0.017472	3.12e-06	0.0034	0.024	0.8877	21.8368
genus Ruminococcaceae UCG009	rs2192926	A	G	-0.089048	0.0192989	4.88e-06	-0.0571	0.0242	0.01833	21.2904
genus Ruminococcaceae UCG009	rs4079028	C	T	0.0915623	0.019936	3.28e-06	0.0234	0.0268	0.3839	21.0939
genus Ruminococcaceae UCG009	rs4708333	T	G	-0.084033	0.0174757	1.56e-06	-0.0416	0.0256	0.1044	23.1223
genus Ruminococcaceae UCG009	rs6952765	G	A	0.0732099	0.0166777	8.13e-06	-0.0455	0.0226	0.0446	19.2694
genus Ruminococcaceae UCG009	rs78410648	A	G	0.120989	0.0277317	9.67e-06	-0.0533	0.0378	0.1583	19.0344
genus Ruminococcaceae UCG009	rs9558661	T	C	-0.0897823	0.0200739	7.01e-06	-0.0034	0.0249	0.8912	20.0041
genus Ruminococcaceae UCG010	rs6958419	C	T	-0.0585718	0.0124994	2.84e-06	0.0173	0.0223	0.4379	21.9583
genus Ruminococcaceae UCG010	rs7441445	T	C	0.05695	0.0126502	6.8e-06	-0.0003	0.0227	0.989	20.2671
genus Ruminococcaceae UCG011	rs10274562	C	T	0.110917	0.0244556	6.5e-06	0.0026	0.0198	0.895	20.5703
genus Ruminococcaceae UCG011	rs12636310	G	A	0.132725	0.0282037	2.81e-06	-0.0177	0.0269	0.5103	22.1459
genus Ruminococcaceae UCG011	rs12724320	C	T	-0.120881	0.0249229	1.52e-06	-0.0178	0.0222	0.4235	23.5244
genus Ruminococcaceae UCG011	rs1416041	A	C	-0.182339	0.0339898	7.04e-08	0.0389	0.0283	0.1686	28.7781
genus Ruminococcaceae UCG011	rs2729556	T	C	0.109097	0.0233699	3.19e-06	0.0241	0.0223	0.2796	21.7927
genus Ruminococcaceae UCG011	rs4490371	T	C	-0.111816	0.0248963	7.75e-06	0.0341	0.0233	0.1439	20.1715
genus Ruminococcaceae UCG013	rs12189346	G	A	0.0684961	0.014558	1.68e-06	0.0049	0.0337	0.8847	22.1375
genus Ruminococcaceae UCG013	rs12336782	T	C	-0.0856047	0.0189311	8.6e-06	0.0198	0.0415	0.6336	20.4477
genus Ruminococcaceae UCG013	rs12485353	G	A	-0.0607903	0.0130847	4.19e-06	-0.0133	0.0253	0.5992	21.5845
genus Ruminococcaceae UCG013	rs12781711	C	T	-0.0656129	0.0117477	2.55e-08	-0.0327	0.0256	0.2014	31.1941
genus Ruminococcaceae UCG013	rs16918863	A	C	0.111491	0.0240157	4.15e-06	-0.0241	0.0414	0.561	21.5521
genus Ruminococcaceae UCG013	rs2730183	G	A	-0.0488692	0.0109907	8.44e-06	0.0034	0.0201	0.8673	19.7706
genus Ruminococcaceae UCG013	rs4385846	T	G	-0.0598404	0.0131807	6.46e-06	0.0397	0.0286	0.1661	20.6116
genus Ruminococcaceae UCG013	rs75088940	T	C	-0.0942968	0.0200712	2.55e-06	0.0127	0.043	0.767	22.0723
genus Ruminococcaceae UCG013	rs76973485	G	T	0.194976	0.0418213	3.35e-06	-0.0581	0.0506	0.2508	21.7354
genus Ruminococcaceae UCG013	rs7784330	A	G	0.0498329	0.0112066	8.16e-06	0.0119	0.0228	0.6028	19.7735
genus Ruminococcaceae UCG013	rs9313055	T	C	0.105087	0.023446	9.55e-06	0.0058	0.05	0.9076	20.0891
genus Ruminococcaceae UCG014	rs10941294	C	T	-0.122057	0.0260017	2.4e-06	-0.0232	0.0413	0.575	22.0354
genus Ruminococcaceae UCG014	rs12638134	T	G	0.0582548	0.0119657	1.21e-06	-0.0436	0.0246	0.07657	23.7021
genus Ruminococcaceae UCG014	rs34402072	C	T	-0.0688023	0.0156083	9.8e-06	0.0063	0.0313	0.8413	19.431
genus Ruminococcaceae UCG014	rs72809222	T	C	0.0671775	0.0139838	2.41e-06	-0.0315	0.0258	0.2221	23.078
genus Ruminococcaceae UCG014	rs73186226	G	A	-0.0993852	0.0216819	6.72e-06	-0.0269	0.0405	0.507	21.0111
genus Ruminococcaceae UCG014	rs853612	A	G	-0.0528257	0.0119367	9.75e-06	-0.0019	0.0247	0.9381	19.5849
genus Ruminococcus1	rs10167839	A	G	0.0519509	0.0116306	8.09e-06	-0.0353	0.0236	0.1349	19.9518
genus Ruminococcus1	rs7117576	A	G	0.0829505	0.0170891	6.48e-07	-0.0145	0.0353	0.6802	23.5613
genus Ruminococcus1	rs7583465	C	T	0.0527654	0.0112619	2.56e-06	-0.0451	0.0231	0.05088	21.9521
genus Ruminococcus1	rs78572139	G	A	0.125038	0.0279411	5.23e-06	-0.0441	0.0455	0.333	20.0261
genus Ruminococcus2	rs12406309	A	C	-0.063193	0.0142275	9.79e-06	0.0116	0.0264	0.6617	19.7279
genus Ruminococcus2	rs2368224	T	G	0.199648	0.0438453	3.63e-06	-0.0431	0.0591	0.4656	20.734
genus Ruminococcus2	rs2997412	G	A	0.0568439	0.0122325	4.22e-06	0.0406	0.0241	0.09199	21.5942
genus Ruminococcus2	rs4400279	A	G	0.0546114	0.0120077	5.8e-06	0.005	0.0233	0.8292	20.6846
genus Ruminococcus2	rs55707116	C	A	0.0865522	0.0189141	8.01e-06	0.0661	0.0362	0.06747	20.9404
genus Ruminococcus2	rs58681734	A	G	0.0723875	0.0160787	4.18e-06	-0.008	0.0316	0.7989	20.2687
genus Ruminococcus2	rs61791565	T	C	-0.0523503	0.0117119	6.79e-06	0.0143	0.0227	0.5293	19.9795
genus Ruminococcus2	rs7693984	G	A	-0.102822	0.0235087	9.42e-06	-0.0137	0.0495	0.7824	19.13
genus Ruminococcus gauvreauii group	rs10931481	A	G	-0.0610096	0.0130484	3.38e-06	0.0045	0.0241	0.853	21.8616
genus Ruminococcus gauvreauii group	rs12079579	A	G	0.0955324	0.0213436	5.04e-06	0.0434	0.0394	0.271	20.0339
genus Ruminococcus gauvreauii group	rs1391597	C	T	0.0590284	0.0124874	1.86e-06	-0.0783	0.0244	0.001342	22.3449
genus Ruminococcus gauvreauii group	rs2047242	A	G	-0.067603	0.0133738	2.46e-07	-0.0097	0.0267	0.7162	25.5518
genus Ruminococcus gauvreauii group	rs2105937	G	A	-0.0580215	0.0127806	5.1e-06	-0.0139	0.0233	0.5503	20.6099
genus Ruminococcus gauvreauii group	rs2166943	C	A	-0.0566974	0.0123497	5.28e-06	0.0089	0.0226	0.6936	21.0772
genus Ruminococcus gauvreauii group	rs289410	A	G	0.0654926	0.0139101	2.27e-06	0.0209	0.0253	0.41	22.1679
genus Ruminococcus gauvreauii group	rs73802842	C	A	0.0736808	0.0169665	7.48e-06	-0.0121	0.0291	0.6772	18.8592
genus Ruminococcus gauvreauii group	rs9870933	G	A	-0.0621643	0.0126072	8.49e-07	0.0439	0.0248	0.07706	24.3134
genus Ruminococcus gnavus group	rs11597105	A	G	0.114673	0.0250653	6.95e-06	0.0197	0.031	0.5249	20.9304
genus Ruminococcus gnavus group	rs12136548	C	T	0.0901946	0.0196476	3.1e-06	0.0025	0.024	0.9169	21.0738
genus Ruminococcus gnavus group	rs12989336	G	A	-0.0846861	0.0187936	7.12e-06	-0.0317	0.0237	0.1801	20.3051
genus Ruminococcus gnavus group	rs13163520	G	A	-0.127377	0.0233883	5.61e-08	-0.005	0.029	0.8631	29.6609
genus Ruminococcus gnavus group	rs2909242	A	C	0.0909965	0.018351	7.41e-07	0.0401	0.0235	0.08731	24.5884
genus Ruminococcus gnavus group	rs62167033	T	C	0.185289	0.0396295	3.5e-06	-0.0615	0.0466	0.1871	21.8606
genus Ruminococcus gnavus group	rs78399089	T	C	0.144445	0.0326618	6.63e-06	-0.0179	0.0394	0.65	19.558
genus Ruminococcus gnavus group	rs934940	A	C	-0.105045	0.0229588	2.74e-06	0.0157	0.0331	0.6353	20.934
genus Ruminococcus torques group	rs10904297	A	G	-0.167804	0.0389812	2.69e-06	-0.0857	0.0643	0.1825	18.5308
genus Ruminococcus torques group	rs10967781	C	A	0.0507994	0.0113322	8.37e-06	-0.0015	0.0202	0.9416	20.095
genus Ruminococcus torques group	rs1475330	C	T	-0.0523492	0.01182	8.13e-06	0.0355	0.0249	0.1539	19.6149
genus Ruminococcus torques group	rs35866622	T	C	-0.0612024	0.0109421	2.21e-08	0.0032	0.0226	0.8885	31.285
genus Ruminococcus torques group	rs4073731	T	C	0.0651948	0.0142221	4.05e-06	-0.0065	0.0306	0.8324	21.0135
genus Ruminococcus torques group	rs77034621	T	G	-0.151553	0.0335878	6.07e-06	-0.0009	0.0536	0.9861	20.3594
genus Ruminococcus torques group	rs8080469	G	A	0.0490727	0.0107036	3.5e-06	0.0413	0.0243	0.08995	21.0194
genus Sellimonas	rs113379006	T	C	-0.162759	0.0357025	7.21e-06	0.0119	0.0308	0.6988	20.7823
genus Sellimonas	rs2016057	C	A	0.125878	0.0256153	1.03e-06	-0.0097	0.0229	0.6715	24.1491
genus Sellimonas	rs2187447	A	C	0.243457	0.0527695	3.98e-06	-0.02	0.0488	0.6824	21.2852
genus Sellimonas	rs2371572	A	C	0.127349	0.0250862	4.46e-07	-0.0401	0.0223	0.0723	25.7704
genus Sellimonas	rs41816	A	G	0.132201	0.0291087	8.39e-06	-0.0288	0.0235	0.2193	20.6264
genus Sellimonas	rs56203279	T	C	-0.124045	0.0269115	3.72e-06	-0.0109	0.025	0.6622	21.2463
genus Senegalimassilia	rs10036909	C	T	0.185519	0.0400881	8.05e-06	-0.0032	0.0468	0.946	21.4164
genus Senegalimassilia	rs11787826	C	A	0.081327	0.0171154	2.63e-06	0.0313	0.0224	0.1627	22.5785
genus Senegalimassilia	rs1990708	A	C	-0.109619	0.0247785	8.91e-06	-0.0335	0.0342	0.3264	19.5714
genus Senegalimassilia	rs2017373	C	T	0.0782258	0.0176841	9.5e-06	-0.0121	0.0231	0.6016	19.5674
genus Slackia	rs12440440	A	G	0.0901934	0.0190582	2.63e-06	-0.0229	0.0218	0.2921	22.3968
genus Slackia	rs16894137	C	T	-0.122792	0.0263047	2.71e-06	-0.026	0.0308	0.4002	21.7908
genus Slackia	rs4492265	G	A	0.0905757	0.0191658	2.41e-06	-0.0236	0.0235	0.314	22.3342
genus Slackia	rs8901	C	T	0.0934594	0.0186813	6.07e-07	-0.0089	0.0232	0.7015	25.0283
genus Streptococcus	rs10028567	C	T	-0.0921167	0.0191881	7.3e-06	-0.0405	0.0385	0.2933	23.0469
genus Streptococcus	rs10448310	A	G	-0.0517935	0.0111324	3.31e-06	-0.0039	0.0203	0.8478	21.6458
genus Streptococcus	rs11110281	T	C	-0.137519	0.0227398	2.58e-09	-0.032	0.0388	0.4093	36.5723
genus Streptococcus	rs11764382	A	G	-0.0695345	0.0143671	1.29e-06	-0.0345	0.0251	0.1691	23.4241
genus Streptococcus	rs2370083	G	T	-0.0816836	0.0185851	9.75e-06	0.0082	0.0351	0.8145	19.317
genus Streptococcus	rs4968759	A	G	-0.0515109	0.0112068	3.78e-06	-0.0098	0.0226	0.6649	21.1269
genus Streptococcus	rs57646748	G	A	-0.0907696	0.0200344	5.48e-06	0.0144	0.0451	0.75	20.5271
genus Streptococcus	rs6806351	T	C	-0.0633829	0.0136647	4.94e-06	0.0051	0.0244	0.8344	21.5151
genus Streptococcus	rs72739637	A	G	0.0959942	0.0193213	1.03e-06	0.0227	0.0378	0.5477	24.6841
genus Streptococcus	rs7916711	A	G	0.102891	0.0217362	2.72e-06	0.0806	0.0413	0.0512	22.4072
genus Streptococcus	rs9903102	C	A	-0.0709483	0.0155275	4.18e-06	-0.0263	0.0323	0.4149	20.8776
genus Subdoligranulum	rs10065321	T	C	-0.0512828	0.0108105	2.1e-06	0.0527	0.0227	0.02012	22.5036
genus Subdoligranulum	rs12590825	C	A	-0.0525287	0.0109942	2.08e-06	-0.0377	0.0209	0.07072	22.8279
genus Subdoligranulum	rs1667315	G	A	0.0485017	0.0107452	6.72e-06	0.0149	0.0224	0.5067	20.3744
genus Subdoligranulum	rs2114677	C	T	-0.104176	0.0230829	2.72e-06	0.0284	0.0416	0.4944	20.3683
genus Subdoligranulum	rs6555306	C	T	0.0740777	0.0155463	2.81e-06	-0.0184	0.0309	0.5517	22.705
genus Subdoligranulum	rs75158211	T	C	-0.072343	0.015933	7.52e-06	-0.0286	0.033	0.3866	20.6157
genus Subdoligranulum	rs76528319	G	T	-0.143279	0.0310662	7.41e-06	0.013	0.0492	0.792	21.271
genus Sutterella	rs13173038	A	G	-0.0718076	0.0151627	2.73e-06	0.0231	0.0233	0.3211	22.4279
genus Sutterella	rs143438747	T	C	-0.145793	0.0306867	3.28e-06	-0.057	0.0509	0.2627	22.5722
genus Sutterella	rs2050185	A	G	-0.0575138	0.0128766	7.97e-06	-0.0135	0.023	0.5556	19.9499
genus Sutterella	rs2321387	G	A	-0.0592876	0.0124509	1.87e-06	0.0232	0.0228	0.3092	22.6739
genus Sutterella	rs2613606	T	C	0.0556794	0.0124117	7.2e-06	0.0213	0.0234	0.362	20.1246
genus Sutterella	rs607327	T	C	-0.0578334	0.0129053	6.63e-06	-0.0177	0.0231	0.4443	20.0827
genus Sutterella	rs62501473	G	A	0.0694233	0.0149416	5.52e-06	0.0113	0.0277	0.682	21.5882
genus Sutterella	rs7499539	A	G	0.0617478	0.0130998	2.36e-06	-0.0035	0.0241	0.8839	22.2184
genus Sutterella	rs7638039	T	C	0.0645624	0.0143887	8.66e-06	-0.0549	0.0263	0.03685	20.1334
genus Sutterella	rs9350083	T	G	-0.0593069	0.0133929	8.23e-06	-0.0127	0.0206	0.5386	19.6093
genus Terrisporobacter	rs1883097	C	T	0.226399	0.0454642	4.16e-07	-0.0799	0.0494	0.1054	24.7976
genus Terrisporobacter	rs2569953	C	A	0.0775591	0.0174641	8.95e-06	-0.013	0.0223	0.5622	19.723
genus Terrisporobacter	rs58405430	G	T	0.134617	0.0301177	7.94e-06	0.0008	0.0354	0.983	19.9782
genus Terrisporobacter	rs7184125	T	C	0.091256	0.0205493	8.48e-06	-0.0036	0.0284	0.8979	19.721
genus Turicibacter	rs11054680	T	C	-0.104751	0.0226997	2.31e-06	-0.0317	0.0328	0.3342	21.2949
genus Turicibacter	rs149744580	A	G	0.169883	0.0315478	7.01e-08	-0.033	0.0477	0.4889	28.9976
genus Turicibacter	rs2834977	T	C	-0.0959995	0.0208261	3.96e-06	-0.0401	0.0292	0.1691	21.2482
genus Turicibacter	rs2952020	A	G	0.0759019	0.0165764	5.63e-06	-0.0305	0.0268	0.2545	20.9664
genus Turicibacter	rs3734633	G	A	-0.120957	0.02683	5.32e-06	-0.0097	0.042	0.8167	20.3245
genus Turicibacter	rs55756211	T	C	-0.115115	0.0240708	2.81e-06	0.0296	0.0393	0.4517	22.8709
genus Turicibacter	rs7199484	G	A	-0.0731428	0.0160172	5.77e-06	0.0312	0.024	0.1946	20.8531
genus Tyzzerella3	rs10898797	C	T	0.12238	0.0274683	8.85e-06	0.0097	0.0285	0.7342	19.8499
genus Tyzzerella3	rs112102233	A	G	-0.216348	0.0477575	6.18e-06	-0.0877	0.0518	0.09031	20.5221
genus Tyzzerella3	rs17706273	T	C	-0.140368	0.0274708	5.88e-07	-0.0411	0.0333	0.2172	26.1092
genus Tyzzerella3	rs4904512	T	C	-0.117151	0.0250306	3.09e-06	0.0403	0.0267	0.1318	21.9053
genus Tyzzerella3	rs6920448	C	T	-0.141081	0.0305446	4.15e-06	-0.0414	0.037	0.2633	21.3338
genus Tyzzerella3	rs7019909	T	C	0.144156	0.0301626	1.76e-06	-0.0098	0.0361	0.7849	22.8417
genus Tyzzerella3	rs7333521	T	C	-0.207191	0.0453121	4.88e-06	-0.0391	0.0505	0.4387	20.908
genus Tyzzerella3	rs7561370	C	T	-0.131341	0.0286292	1.52e-06	-0.017	0.0347	0.6236	21.0466
genus Veillonella	rs11141494	G	A	-0.0783421	0.0174393	9.75e-06	0.0306	0.0283	0.2793	20.1805
genus Veillonella	rs1882878	A	G	-0.0768966	0.0163908	2.98e-06	0.0074	0.0237	0.7561	22.0097
genus Veillonella	rs2013594	C	T	0.0720698	0.0155153	3.42e-06	0.0114	0.0249	0.6487	21.5768
genus Veillonella	rs55807413	A	G	0.107329	0.0237633	5.51e-06	-0.046	0.0355	0.1957	20.3996
genus Veillonella	rs62376424	C	T	-0.0762216	0.0163499	3.65e-06	0.0106	0.0257	0.6787	21.7333
genus Victivallis	rs11899949	G	A	0.130568	0.0276239	2.77e-06	-0.0052	0.0248	0.833	22.341
genus Victivallis	rs173120	C	T	-0.13381	0.0290127	7.65e-06	-0.061	0.0285	0.03247	21.2716
genus Victivallis	rs1882775	A	G	-0.13827	0.031273	8.73e-06	0.0407	0.0301	0.1763	19.5487
genus Victivallis	rs56349194	A	G	-0.158501	0.0315231	6.26e-07	-0.0308	0.0286	0.2806	25.2817
genus Victivallis	rs911666	T	C	-0.118576	0.0263146	7.65e-06	0.0025	0.0236	0.9147	20.3049
order Actinomycetales	rs34583783	G	T	0.123688	0.0264254	5.54e-06	-0.0395	0.0338	0.2418	21.9085
order Actinomycetales	rs4073240	G	A	0.074973	0.0164672	5.68e-06	0.0145	0.0215	0.4988	20.7286
order Bacillales	rs10233278	T	C	-0.116319	0.0248527	3.51e-06	0.0276	0.0191	0.148	21.9056
order Bacillales	rs10410917	C	T	-0.11471	0.0250025	5.57e-06	0.0389	0.021	0.06384	21.0492
order Bacillales	rs11034576	A	G	0.205765	0.0453311	8.86e-06	-0.0872	0.0412	0.03441	20.604
order Bacillales	rs11844714	A	G	-0.143245	0.0320272	5.06e-06	-0.046	0.0288	0.111	20.0042
order Bacillales	rs62640857	A	G	0.148238	0.0326455	4.49e-06	0.0188	0.0261	0.4703	20.6192
order Bacillales	rs74420793	A	G	-0.164413	0.0353763	3.07e-06	0.0198	0.0278	0.4764	21.5997
order Bacteroidales	rs111845179	T	C	0.102648	0.0213843	9.24e-07	0.096	0.0471	0.04141	23.0415
order Bacteroidales	rs17343978	A	C	-0.0552057	0.0120278	8.36e-06	-0.0056	0.0256	0.8259	21.0666
order Bacteroidales	rs2032750	C	T	0.0508393	0.0106807	1.92e-06	0.006	0.0202	0.7649	22.6569
order Bacteroidales	rs4916508	A	G	0.0466729	0.0105312	8.47e-06	-0.0399	0.0224	0.07497	19.6415
order Bacteroidales	rs55773148	G	A	-0.121514	0.0236759	3.9e-07	-0.0274	0.0458	0.5501	26.3414
order Bacteroidales	rs62531359	T	G	0.0655728	0.0149891	9.09e-06	0.0113	0.0334	0.7364	19.138
order Bacteroidales	rs62575403	C	T	0.140055	0.0311128	7.06e-06	-0.0291	0.0546	0.5942	20.2637
order Bacteroidales	rs72706335	T	C	-0.22241	0.0493458	7.66e-06	0.0554	0.0593	0.3506	20.3146
order Bacteroidales	rs7631304	G	A	-0.0645771	0.0132957	8.37e-07	0.0045	0.0264	0.8654	23.5904
order Bacteroidales	rs929878	T	C	0.0548532	0.012153	4.73e-06	-0.0078	0.0244	0.7484	20.3722
order Bifidobacteriales	rs10831953	G	A	0.0537537	0.0123746	9.95e-06	-0.0128	0.0212	0.545	18.8692
order Bifidobacteriales	rs6899771	A	G	-0.0914312	0.0202604	7.28e-06	0.019	0.0385	0.6219	20.3654
order Bifidobacteriales	rs7174549	T	C	-0.0551726	0.0124655	6.87e-06	0.0174	0.0235	0.4599	19.5897
order Bifidobacteriales	rs857444	C	T	0.0553965	0.0120669	3.82e-06	0.0145	0.0254	0.5671	21.0753
order Burkholderiales	rs1511453	A	G	0.0910999	0.0199479	8e-06	0.0661	0.0461	0.1518	20.8565
order Burkholderiales	rs1928341	G	A	-0.0507782	0.0110587	4.52e-06	-0.0065	0.0228	0.7745	21.0837
order Burkholderiales	rs2321387	G	A	-0.0508514	0.0109588	3.26e-06	0.0232	0.0228	0.3092	21.5318
order Burkholderiales	rs2613606	T	C	0.0499561	0.0109264	4.13e-06	0.0213	0.0234	0.362	20.9037
order Burkholderiales	rs6087811	T	G	-0.101587	0.0198817	2.88e-07	0.0245	0.0441	0.5778	26.1077
order Burkholderiales	rs62395635	T	C	0.109911	0.0236375	2.9e-06	0.0499	0.0497	0.3155	21.6212
order Burkholderiales	rs75242906	C	T	-0.120974	0.0281273	9.75e-06	-0.0931	0.0497	0.06109	18.4981
order Burkholderiales	rs7638039	T	C	0.0580987	0.012673	4.84e-06	-0.0549	0.0263	0.03685	21.0172
order Burkholderiales	rs9964679	A	G	0.052509	0.011504	6.06e-06	0.1015	0.026	9.18e-05	20.8339
order Clostridiales	rs13179700	C	T	-0.0510953	0.0109569	3.52e-06	-0.0231	0.0233	0.3223	21.7464
order Clostridiales	rs1842454	G	A	-0.0543676	0.012734	9.92e-06	0.0144	0.0268	0.5895	18.2285
order Clostridiales	rs2273429	A	G	-0.0726191	0.0153105	4.17e-06	-0.015	0.0331	0.6507	22.4969
order Clostridiales	rs290772	G	A	0.084254	0.0196297	1e-05	0.0496	0.0425	0.2427	18.4227
order Clostridiales	rs6814436	C	T	-0.0741858	0.0150814	9.06e-07	-0.0073	0.034	0.8303	24.1968
order Clostridiales	rs72915163	T	C	-0.0580246	0.0120558	1.39e-06	-0.0145	0.0271	0.5912	23.165
order Coriobacteriales	rs11250875	T	C	0.06075	0.0130939	4.83e-06	0.0742	0.0274	0.006842	21.5256
order Coriobacteriales	rs34739816	G	T	0.0965017	0.0207666	3.88e-06	0.0069	0.0418	0.8681	21.5943
order Desulfovibrionales	rs112381107	C	T	0.21009	0.0456974	3.22e-06	-0.0176	0.051	0.7302	21.1362
order Desulfovibrionales	rs11599763	C	T	0.0554862	0.0117486	2.61e-06	-0.073	0.0219	0.0008543	22.3048
order Desulfovibrionales	rs17791387	A	G	-0.0727501	0.0154369	2.25e-06	-0.039	0.0287	0.1744	22.2099
order Desulfovibrionales	rs186073	T	C	0.0529219	0.0118542	8.74e-06	0.0291	0.0228	0.2024	19.9309
order Desulfovibrionales	rs2838334	G	A	0.0569024	0.0124223	4.17e-06	-0.0029	0.0231	0.9012	20.9825
order Desulfovibrionales	rs3935584	C	T	-0.0524466	0.0115749	7.2e-06	0.0445	0.0209	0.03354	20.5305
order Desulfovibrionales	rs6058181	C	T	0.0836765	0.0166098	2.53e-07	0.0452	0.0319	0.1568	25.3792
order Desulfovibrionales	rs62020470	A	G	-0.0573633	0.0129462	7.51e-06	-0.0191	0.0253	0.45	19.6329
order Desulfovibrionales	rs72647048	T	C	-0.0772459	0.0170876	9e-06	-0.0459	0.0297	0.1219	20.4357
order Desulfovibrionales	rs9928243	C	A	-0.0544713	0.0117811	3.97e-06	0.0558	0.0204	0.006113	21.3778
order Enterobacteriales	rs11026530	T	C	0.0822408	0.0186379	9.43e-06	-0.049	0.0342	0.1517	19.4707
order Enterobacteriales	rs2374342	C	A	0.0582927	0.0126195	4.52e-06	0.0208	0.023	0.3664	21.3375
order Erysipelotrichales	rs10781552	C	T	-0.0552212	0.0116074	2.33e-06	-0.0243	0.0246	0.3234	22.633
order Erysipelotrichales	rs1884466	C	T	-0.0475363	0.0106939	9.53e-06	0.0157	0.0228	0.4915	19.7596
order Erysipelotrichales	rs2300774	A	G	-0.0524152	0.0106784	8.95e-07	0.0336	0.0227	0.1392	24.0936
order Erysipelotrichales	rs290833	T	G	-0.0497374	0.0111376	8.03e-06	0.0072	0.0251	0.7746	19.9427
order Erysipelotrichales	rs35161940	T	C	-0.0806041	0.0167641	1.85e-06	0.0618	0.0359	0.08534	23.1182
order Erysipelotrichales	rs4078432	T	C	0.0608929	0.0133764	4.23e-06	-0.0114	0.0308	0.7115	20.7231
order Erysipelotrichales	rs56970041	T	G	0.0724145	0.0164471	5.4e-06	0.0195	0.031	0.5287	19.3853
order Erysipelotrichales	rs7234058	T	C	-0.0945759	0.0194091	9.12e-07	-0.0744	0.0385	0.05299	23.7438
order Erysipelotrichales	rs8003149	C	T	0.0538798	0.0116888	4.08e-06	-0.0231	0.0246	0.3461	21.2477
order Gastranaerophilales	rs11150282	T	C	0.098235	0.0197127	7.36e-07	0.0236	0.0215	0.2715	24.8336
order Gastranaerophilales	rs113884518	T	C	-0.20591	0.0455376	7.74e-06	0.0094	0.0498	0.8497	20.4463
order Gastranaerophilales	rs28678345	T	C	0.213083	0.0471377	8.06e-06	-0.0248	0.0547	0.6502	20.4344
order Gastranaerophilales	rs367480	A	G	0.0841649	0.0185948	7.52e-06	0.0293	0.0231	0.2053	20.487
order Gastranaerophilales	rs4129395	G	A	0.0904264	0.0185253	1.22e-06	-0.057	0.0225	0.01146	23.8265
order Gastranaerophilales	rs789069	A	C	-0.10413	0.0234459	6.5e-06	0.0295	0.03	0.3251	19.725
order Gastranaerophilales	rs8028558	A	G	0.08346	0.0188504	9.78e-06	-0.021	0.0206	0.3093	19.6027
order Gastranaerophilales	rs9864379	T	C	-0.160521	0.0292752	4.66e-08	-0.0444	0.0319	0.164	30.0652
order Lactobacillales	rs11110282	A	G	-0.10239	0.0217849	3.96e-06	-0.032	0.0387	0.4077	22.0904
order Lactobacillales	rs11627423	C	A	0.0499263	0.0109744	5.09e-06	-0.0398	0.0245	0.1043	20.6965
order Lactobacillales	rs11730038	G	A	-0.0605384	0.0129052	5.1e-06	-0.0353	0.0264	0.1808	22.0056
order Lactobacillales	rs1595463	C	A	0.0479749	0.0108801	7.44e-06	0.0024	0.0244	0.9224	19.443
order Lactobacillales	rs2370083	G	T	-0.08054	0.0180992	8.33e-06	0.0082	0.0351	0.8145	19.8018
order Lactobacillales	rs35344081	G	A	0.0642442	0.0127358	4.16e-07	0.0162	0.0268	0.5465	25.4458
order Lactobacillales	rs57872228	C	T	-0.0688415	0.0146994	2.58e-06	0.0503	0.0341	0.1403	21.9332
order Lactobacillales	rs78938557	T	C	0.10553	0.0233581	2.31e-06	-0.065	0.0498	0.192	20.4116
order Methanobacteriales	rs10202904	G	T	0.121754	0.0235357	3.01e-07	-0.0409	0.0225	0.06964	26.7616
order Methanobacteriales	rs10424197	A	G	0.111274	0.0247517	9.28e-06	0.0565	0.0239	0.01826	20.2105
order Methanobacteriales	rs56131665	G	A	0.178661	0.039298	6.18e-06	-0.0106	0.0372	0.7757	20.669
order Methanobacteriales	rs6776814	T	C	-0.199566	0.0411825	1.63e-06	-0.0233	0.0416	0.575	23.4827
order Methanobacteriales	rs73068003	G	T	-0.15814	0.0351803	8.45e-06	0.0041	0.0339	0.9039	20.2062
order Methanobacteriales	rs73457410	A	G	0.21534	0.0436695	1.41e-06	-0.0212	0.0428	0.6199	24.316
order Methanobacteriales	rs75208022	C	T	-0.227245	0.048763	5.92e-06	-0.0427	0.0396	0.2802	21.7174
order Methanobacteriales	rs894996	C	A	0.216999	0.0449076	1.88e-06	0.0434	0.0449	0.3338	23.3494
order Mollicutes RF9	rs11779863	G	A	-0.0772768	0.0172171	6.69e-06	-0.0279	0.0276	0.3117	20.1455
order Mollicutes RF9	rs13100746	C	T	0.0638979	0.0142685	7.29e-06	0.0417	0.0227	0.0668	20.0547
order Mollicutes RF9	rs3932485	C	T	0.0626209	0.0141623	9.93e-06	0.0459	0.0228	0.04409	19.5511
order Mollicutes RF9	rs515984	C	T	0.0875451	0.0190685	6.61e-06	-0.0538	0.0329	0.1016	21.0781
order Mollicutes RF9	rs76373661	G	A	0.0908218	0.0202986	5.16e-06	-0.0413	0.0338	0.222	20.0193
order Mollicutes RF9	rs7706512	A	G	-0.0657351	0.0138979	2.27e-06	0.0525	0.0222	0.01825	22.3716
order Mollicutes RF9	rs7801843	A	G	-0.0869495	0.0194509	9.47e-06	-0.0412	0.0315	0.1914	19.9827
order Mollicutes RF9	rs7853673	A	G	0.0624389	0.0139833	6.73e-06	-0.0449	0.0229	0.04989	19.9384
order Mollicutes RF9	rs949341	A	G	-0.0656602	0.0147216	7.73e-06	-0.023	0.0238	0.3322	19.8927
order NB1n	rs11251024	G	A	0.104201	0.0206737	6.63e-07	0.018	0.0213	0.3984	25.4043
order NB1n	rs11606187	A	G	-0.154539	0.0326288	3.31e-06	-0.0409	0.0311	0.1884	22.4323
order NB1n	rs166849	A	G	-0.0911053	0.0202239	7.74e-06	-0.065	0.0192	0.0007267	20.2935
order NB1n	rs2172426	T	C	0.10212	0.0198947	3.17e-07	-0.0197	0.0224	0.3781	26.3479
order NB1n	rs267959	G	A	-0.0988612	0.0209676	2.62e-06	0.0308	0.0238	0.195	22.2308
order NB1n	rs60775321	T	C	-0.0962425	0.0213842	7.1e-06	0.018	0.0259	0.4864	20.2557
order NB1n	rs72671304	T	C	0.172322	0.0370028	3.8e-06	-0.0108	0.0408	0.7906	21.6876
order NB1n	rs7911787	G	T	-0.223071	0.0470232	3.39e-06	0.0532	0.0545	0.3293	22.5041
order NB1n	rs8126061	T	C	-0.159135	0.0351904	7.36e-06	-0.0201	0.0373	0.5897	20.4495
order NB1n	rs9542068	T	C	0.0990709	0.0218149	6.52e-06	0.0335	0.021	0.1102	20.6246
order Pasteurellales	rs10965428	C	A	-0.119902	0.0258219	4.29e-06	0.0759	0.0411	0.06516	21.5614
order Pasteurellales	rs111582866	G	A	-0.113957	0.0256403	7.07e-06	0.0065	0.0393	0.8689	19.7531
order Pasteurellales	rs12050685	A	G	-0.0670948	0.015239	9.19e-06	-0.0196	0.0232	0.398	19.385
order Pasteurellales	rs16970009	A	G	0.187381	0.0429572	7.32e-06	-0.0671	0.0566	0.236	19.0274
order Pasteurellales	rs35510	A	G	0.122729	0.0264958	4.02e-06	-0.0269	0.0408	0.5096	21.4556
order Pasteurellales	rs4822728	T	C	0.0685479	0.0149032	4.72e-06	0.0249	0.0245	0.309	21.1558
order Pasteurellales	rs6972479	A	G	-0.0781862	0.0175366	7.75e-06	0.0245	0.0272	0.3679	19.8779
order Pasteurellales	rs76022354	C	T	0.24289	0.0500406	1.83e-06	0.093	0.0556	0.09443	23.5599
order Pasteurellales	rs9382510	C	T	-0.0881865	0.0169965	2.48e-07	-0.0268	0.0278	0.3356	26.9206
order Pasteurellales	rs9895850	T	C	-0.176406	0.041017	9.08e-06	0.0546	0.0519	0.2934	18.4969
order Rhodospirillales	rs1035406	G	A	-0.114725	0.0247994	4.07e-06	-0.0358	0.0359	0.3191	21.401
order Rhodospirillales	rs11591293	G	T	0.0722755	0.0158186	4.69e-06	-0.0256	0.0227	0.259	20.8759
order Rhodospirillales	rs11630875	T	C	0.0945198	0.0202139	3.7e-06	0.0134	0.0283	0.6352	21.8648
order Rhodospirillales	rs3730086	A	G	0.0800354	0.0178737	7.98e-06	0.0411	0.0237	0.08327	20.051
order Rhodospirillales	rs3754624	C	T	0.094128	0.0198389	2.68e-06	-0.0113	0.0249	0.6498	22.5114
order Rhodospirillales	rs4278423	T	C	0.105215	0.0233778	3.98e-06	-0.0198	0.0358	0.5798	20.2557
order Rhodospirillales	rs55876211	C	T	-0.0865002	0.0195197	7.87e-06	0.0132	0.0278	0.6352	19.6376
order Rhodospirillales	rs7001029	C	T	0.120726	0.0260989	2.83e-06	-0.0741	0.0339	0.02897	21.3972
order Rhodospirillales	rs76784716	A	G	0.136039	0.0284399	1.31e-06	-0.0261	0.0421	0.5359	22.8808
order Rhodospirillales	rs9813022	A	G	-0.0830794	0.0162642	3.07e-07	0.0018	0.0239	0.9399	26.0928
order Selenomonadales	rs1135612	G	A	0.0529785	0.0119177	9.26e-06	-0.0318	0.0263	0.2259	19.7613
order Selenomonadales	rs13086907	G	A	0.0625312	0.0131735	1.95e-06	-0.0165	0.0296	0.5776	22.5316
order Selenomonadales	rs1643968	T	C	-0.0565284	0.0112298	4.15e-07	-0.0088	0.0218	0.6873	25.339
order Selenomonadales	rs4722181	T	G	0.0501306	0.0105798	2e-06	-0.0062	0.0201	0.757	22.4518
order Selenomonadales	rs61249479	A	C	0.0777075	0.0168628	2.95e-06	-0.0446	0.0367	0.224	21.2357
order Selenomonadales	rs71405394	G	A	-0.114178	0.02405	2.17e-06	-0.0534	0.0468	0.2536	22.539
order Verrucomicrobiales	rs117107102	A	G	0.204683	0.0431572	2.92e-06	-0.1319	0.0515	0.01047	22.4935
order Verrucomicrobiales	rs11729256	T	C	0.0749798	0.0150177	6.73e-07	0.0048	0.026	0.854	24.9277
order Verrucomicrobiales	rs12908520	G	A	0.0618926	0.0130946	2.17e-06	-0.0029	0.0225	0.8963	22.3405
order Verrucomicrobiales	rs61779207	G	A	-0.0758309	0.0167762	6.72e-06	0.0237	0.0265	0.3724	20.4317
order Verrucomicrobiales	rs74542928	T	C	0.112164	0.0236422	1.63e-06	0.062	0.0334	0.06368	22.5077
order Verrucomicrobiales	rs9349825	A	G	-0.0704036	0.0147128	2.54e-06	0.0518	0.0238	0.02985	22.8981
order Victivallales	rs1002941	A	G	-0.105025	0.0233484	8.15e-06	-0.0196	0.0253	0.4383	20.2335
order Victivallales	rs11770843	C	T	0.109431	0.0234879	1.91e-06	-0.0431	0.0265	0.1039	21.7066
order Victivallales	rs2825714	A	G	-0.13741	0.0289246	1.72e-06	0.0768	0.0339	0.02372	22.5685
order Victivallales	rs62570196	C	T	-0.21635	0.0439866	1.08e-06	0.0212	0.0432	0.6235	24.1921
order Victivallales	rs72640280	A	G	0.220207	0.0486196	5.18e-06	-0.0557	0.0447	0.2123	20.5135
order Victivallales	rs77599476	A	G	0.230292	0.0480168	1.86e-06	0.0259	0.0488	0.596	23.0023
phylum Actinobacteria	rs11766971	C	T	-0.0476376	0.010646	9.4e-06	-0.0208	0.023	0.3663	20.0229
phylum Actinobacteria	rs12528285	C	T	0.0809469	0.0180784	5.69e-06	-0.0211	0.0337	0.5322	20.0484
phylum Actinobacteria	rs13192624	T	C	-0.0522862	0.0117742	9.33e-06	-0.0148	0.0248	0.5501	19.7202
phylum Actinobacteria	rs4429415	C	T	0.0581908	0.0111343	2.05e-07	0.0136	0.0218	0.5334	27.3138
phylum Actinobacteria	rs6496870	C	T	-0.0510777	0.0113809	4.62e-06	0.0242	0.0236	0.3045	20.1423
phylum Actinobacteria	rs6743026	T	C	0.0589446	0.0134622	9.88e-06	-0.0083	0.0288	0.7741	19.1715
phylum Actinobacteria	rs74037001	G	A	-0.0819391	0.0165334	6.71e-07	-0.0228	0.0345	0.5082	24.5617
phylum Actinobacteria	rs75211493	G	A	0.0840786	0.0184739	9.27e-06	0.0048	0.038	0.8997	20.7135
phylum Actinobacteria	rs857444	C	T	0.0507315	0.0109885	3.8e-06	0.0145	0.0254	0.5671	21.3147
phylum Bacteroidetes	rs111845179	T	C	0.104177	0.0213837	6.47e-07	0.096	0.0471	0.04141	23.7344
phylum Bacteroidetes	rs17343978	A	C	-0.0556041	0.0120272	7.22e-06	-0.0056	0.0256	0.8259	21.3739
phylum Bacteroidetes	rs2032750	C	T	0.0510857	0.0106804	1.71e-06	0.006	0.0202	0.7649	22.8783
phylum Bacteroidetes	rs62531359	T	G	0.0657788	0.0149886	8.42e-06	0.0113	0.0334	0.7364	19.2597
phylum Bacteroidetes	rs62575403	C	T	0.145424	0.0311079	2.96e-06	-0.0291	0.0546	0.5942	21.854
phylum Bacteroidetes	rs6586324	T	C	0.0477792	0.0105437	7.37e-06	-0.0247	0.0223	0.268	20.5349
phylum Bacteroidetes	rs72706335	T	C	-0.223193	0.0493382	7.13e-06	0.0554	0.0593	0.3506	20.4642
phylum Bacteroidetes	rs73512608	G	A	-0.123117	0.0236743	2.54e-07	-0.0274	0.0458	0.5498	27.0447
phylum Bacteroidetes	rs73846128	A	G	-0.0664262	0.0133481	4.78e-07	0.0055	0.0264	0.8353	24.7651
phylum Bacteroidetes	rs929878	T	C	0.0540001	0.0121526	6.51e-06	-0.0078	0.0244	0.7484	19.7447
phylum Cyanobacteria	rs12555298	G	A	0.0974327	0.0219351	8.09e-06	0.0425	0.0315	0.1775	19.7301
phylum Cyanobacteria	rs2585223	T	C	0.111364	0.0247743	8.86e-06	-0.0089	0.0318	0.7804	20.2063
phylum Cyanobacteria	rs7148504	T	G	-0.0800404	0.0176621	6.62e-06	-0.0167	0.0234	0.4751	20.5368
phylum Cyanobacteria	rs76531781	T	C	-0.231868	0.0493393	2.87e-06	-0.0181	0.0435	0.677	22.0849
phylum Cyanobacteria	rs789068	G	A	-0.111385	0.0212922	1.57e-07	0.0296	0.03	0.3243	27.3661
phylum Cyanobacteria	rs9864379	T	C	-0.138933	0.0268045	2.03e-07	-0.0444	0.0319	0.164	26.8655
phylum Euryarchaeota	rs10202904	G	T	0.115986	0.0230271	6.19e-07	-0.0409	0.0225	0.06964	25.3707
phylum Euryarchaeota	rs11022995	A	G	0.10373	0.0228889	7.73e-06	0.0062	0.0207	0.7647	20.538
phylum Euryarchaeota	rs45498998	G	A	-0.131882	0.029229	5.32e-06	-0.0199	0.0247	0.4205	20.3584
phylum Euryarchaeota	rs56131665	G	A	0.176759	0.0385787	5.3e-06	-0.0106	0.0372	0.7757	20.9927
phylum Euryarchaeota	rs6064552	T	C	-0.123612	0.0275749	9.34e-06	-0.0102	0.0266	0.7019	20.0952
phylum Euryarchaeota	rs7015093	G	A	-0.118111	0.0264389	7.2e-06	-0.0429	0.0262	0.1019	19.9569
phylum Euryarchaeota	rs76029318	T	C	0.214866	0.0438442	1.05e-06	-0.0224	0.0436	0.6073	24.0166
phylum Euryarchaeota	rs77658038	A	C	-0.160157	0.0340856	4.75e-06	0.0229	0.0329	0.4873	22.0775
phylum Euryarchaeota	rs894996	C	A	0.203577	0.0440033	5.12e-06	0.0434	0.0449	0.3338	21.4036
phylum Firmicutes	rs2273429	A	G	-0.0702112	0.0153063	9.26e-06	-0.015	0.0331	0.6507	21.0413
phylum Firmicutes	rs2547978	G	A	-0.0465802	0.0105075	8.57e-06	0.0125	0.0224	0.5785	19.6519
phylum Firmicutes	rs3792064	G	A	0.0897349	0.0182532	6.75e-07	-0.0595	0.0443	0.1794	24.1682
phylum Firmicutes	rs6814436	C	T	-0.0680205	0.0150844	6.8e-06	-0.0073	0.034	0.8303	20.334
phylum Firmicutes	rs7247191	T	C	-0.0713033	0.0157424	4.73e-06	0.0256	0.0348	0.462	20.5153
phylum Lentisphaerae	rs1002941	A	G	-0.107661	0.0233382	4.31e-06	-0.0196	0.0253	0.4383	21.2805
phylum Lentisphaerae	rs11770843	C	T	0.111896	0.0234776	1.14e-06	-0.0431	0.0265	0.1039	22.7155
phylum Lentisphaerae	rs2825714	A	G	-0.138226	0.0289096	1.5e-06	0.0768	0.0339	0.02372	22.861
phylum Lentisphaerae	rs60995569	T	G	-0.16062	0.0336806	9.19e-06	-0.0039	0.0401	0.9228	22.7426
phylum Lentisphaerae	rs62570196	C	T	-0.217203	0.0439621	9.64e-07	0.0212	0.0432	0.6235	24.4104
phylum Lentisphaerae	rs72640280	A	G	0.220185	0.0485947	5.19e-06	-0.0557	0.0447	0.2123	20.5304
phylum Lentisphaerae	rs77599476	A	G	0.229981	0.0479918	1.9e-06	0.0259	0.0488	0.596	22.9641
phylum Proteobacteria	rs10750258	C	A	0.0491248	0.010824	8.72e-06	-0.0393	0.0229	0.08613	20.598
phylum Proteobacteria	rs11126162	T	C	-0.0770689	0.0187079	9.26e-06	-0.0075	0.0383	0.845	16.971
phylum Proteobacteria	rs11715072	G	A	-0.0519289	0.0115246	6.9e-06	0.0001	0.0249	0.9973	20.3033
phylum Proteobacteria	rs12467198	C	T	0.0498267	0.011138	6.31e-06	0.0038	0.0218	0.8612	20.0129
phylum Proteobacteria	rs2347697	G	T	0.0502281	0.0108968	4.27e-06	0.0075	0.0213	0.7268	21.2469
phylum Proteobacteria	rs4340090	C	T	-0.0668162	0.0153387	9.99e-06	0.0083	0.0331	0.8015	18.9752
phylum Proteobacteria	rs6707783	C	T	0.0849594	0.0187782	8.09e-06	0.0522	0.038	0.1703	20.4699
phylum Tenericutes	rs10108398	G	A	0.0769142	0.0153953	1.09e-06	-0.0079	0.0251	0.7516	24.9595
phylum Tenericutes	rs11890098	A	G	0.074438	0.0153389	9.57e-07	0.043	0.0259	0.0967	23.5505
phylum Tenericutes	rs17214486	C	A	0.06099	0.0135623	6.61e-06	0.0071	0.0233	0.7601	20.2232
phylum Tenericutes	rs2464826	A	C	0.0944239	0.0211806	8.39e-06	-0.0356	0.0353	0.313	19.8741
phylum Tenericutes	rs28537087	G	A	0.0820873	0.0188312	8.07e-06	-0.0221	0.0308	0.4734	19.0019
phylum Tenericutes	rs3768491	G	A	0.0681052	0.0149061	4.23e-06	0.012	0.0265	0.6493	20.8753
phylum Tenericutes	rs6043847	T	C	-0.114937	0.0248606	4.55e-06	0.0518	0.0412	0.2094	21.3745
phylum Tenericutes	rs72901605	T	C	-0.0841852	0.0178119	3.26e-06	0.0782	0.0271	0.003966	22.3383
phylum Tenericutes	rs78169027	A	G	-0.108283	0.0237289	5.88e-06	-0.0105	0.0392	0.7878	20.8241
phylum Verrucomicrobia	rs11252894	A	C	0.0784055	0.0162769	1.11e-06	-0.0001	0.0305	0.9981	23.2033
phylum Verrucomicrobia	rs117107102	A	G	0.204283	0.0427565	2.68e-06	-0.1319	0.0515	0.01047	22.8276
phylum Verrucomicrobia	rs11729256	T	C	0.0696984	0.0146953	2.23e-06	0.0048	0.026	0.854	22.4951
phylum Verrucomicrobia	rs12512971	A	C	0.171057	0.0398053	9.81e-06	0.0024	0.0486	0.9603	18.4672
phylum Verrucomicrobia	rs12908520	G	A	0.0594916	0.012823	3.4e-06	-0.0029	0.0225	0.8963	21.5244
phylum Verrucomicrobia	rs3995795	C	T	0.0610914	0.0138592	9.72e-06	0.0414	0.0261	0.1133	19.4305
phylum Verrucomicrobia	rs61779207	G	A	-0.0755253	0.0164385	5.28e-06	0.0237	0.0265	0.3724	21.1087
phylum Verrucomicrobia	rs74542928	T	C	0.115994	0.0231324	4.08e-07	0.062	0.0334	0.06368	25.1437
phylum Verrucomicrobia	rs76430504	T	C	-0.11753	0.025458	3.5e-06	0.1271	0.0503	0.01146	21.3132
phylum Verrucomicrobia	rs9349825	A	G	-0.0660243	0.0143911	6.27e-06	0.0518	0.0238	0.02985	21.0484
				Exposure (Bacteria)			Outcome(SAH)
Bacterial taxa	SNP	Effect allele	Other allele	beta.exposure	se.exposure	pval.exposure	beta.outcome	se.outcome	pval.outcome	F
class Actinobacteria	rs11745923	G	T	0.0563759	0.0115529	1.58e-06	-0.0084	0.0253	0.7402	23.8125
class Actinobacteria	rs12049045	A	G	0.0510452	0.0114325	8.63e-06	-0.0471	0.0272	0.08357	19.9355
class Actinobacteria	rs1376754	G	A	0.0509242	0.0112503	6.71e-06	0.0185	0.0266	0.4863	20.489
class Actinobacteria	rs6660520	G	A	-0.0711483	0.0134495	1.11e-07	-0.006	0.0333	0.8573	27.9845
class Actinobacteria	rs857444	C	T	0.0509553	0.011539	8.92e-06	0.0121	0.0298	0.684	19.5003
class Actinobacteria	rs961091	G	A	0.0501255	0.011255	8.68e-06	-0.0098	0.0247	0.6909	19.8347
class Alphaproteobacteria	rs55876211	C	T	-0.080811	0.0184159	7.54e-06	0.0042	0.0326	0.8982	19.2555
class Alphaproteobacteria	rs62285697	C	T	0.0805256	0.0180912	9.76e-06	0.0582	0.0329	0.07704	19.8122
class Alphaproteobacteria	rs76784716	A	G	0.133271	0.0267738	5.09e-07	-0.057	0.0496	0.2503	24.7771
class Alphaproteobacteria	rs9813022	A	G	-0.0751277	0.0153867	1.05e-06	-0.0063	0.028	0.8217	23.8402
class Bacilli	rs11110282	A	G	-0.101189	0.0217379	4.85e-06	-0.0468	0.0458	0.307	21.6686
class Bacilli	rs11730038	G	A	-0.0630747	0.0128717	1.96e-06	-0.0247	0.0309	0.4247	24.0126
class Bacilli	rs13068444	A	G	0.0601035	0.0136407	9.53e-06	-0.003	0.031	0.9216	19.4145
class Bacilli	rs1595463	C	A	0.0476864	0.0108547	7.97e-06	-0.0055	0.0287	0.8474	19.2998
class Bacilli	rs28564647	T	G	-0.0613034	0.0137579	7.81e-06	0.0395	0.031	0.2035	19.8548
class Bacilli	rs35344081	G	A	0.0619529	0.0127066	1.01e-06	0.0374	0.0316	0.2375	23.7719
class Bacilli	rs4459992	T	C	0.0535854	0.0116362	4.3e-06	-0.0112	0.0296	0.7056	21.2066
class Bacilli	rs57872228	C	T	-0.0714773	0.0146647	9.22e-07	0.0359	0.04	0.3684	23.7569
class Bacilli	rs694949	A	G	-0.081146	0.0180042	7.6e-06	-0.1119	0.0464	0.01597	20.3136
class Bacilli	rs78938557	T	C	0.108007	0.0232858	1.07e-06	-0.0499	0.0592	0.399	21.514
class Bacteroidia	rs111845179	T	C	0.102648	0.0213843	9.24e-07	0.098	0.0539	0.06914	23.0415
class Bacteroidia	rs17343978	A	C	-0.0552057	0.0120278	8.36e-06	0.0034	0.0301	0.9097	21.0666
class Bacteroidia	rs2032750	C	T	0.0508393	0.0106807	1.92e-06	-0.0056	0.0245	0.8191	22.6569
class Bacteroidia	rs4916508	A	G	0.0466729	0.0105312	8.47e-06	-0.0263	0.0263	0.3179	19.6415
class Bacteroidia	rs55773148	G	A	-0.121514	0.0236759	3.9e-07	-0.0648	0.056	0.2474	26.3414
class Bacteroidia	rs62531359	T	G	0.0655728	0.0149891	9.09e-06	0.032	0.0384	0.4045	19.138
class Bacteroidia	rs62575403	C	T	0.140055	0.0311128	7.06e-06	-0.0759	0.065	0.2426	20.2637
class Bacteroidia	rs72706335	T	C	-0.22241	0.0493458	7.66e-06	0.0642	0.0701	0.3591	20.3146
class Bacteroidia	rs7631304	G	A	-0.0645771	0.0132957	8.37e-07	-0.0003	0.032	0.9931	23.5904
class Bacteroidia	rs929878	T	C	0.0548532	0.012153	4.73e-06	0.0035	0.0298	0.9061	20.3722
class Betaproteobacteria	rs11128180	A	G	0.0592944	0.0128769	3.67e-06	-0.0697	0.0312	0.02536	21.2034
class Betaproteobacteria	rs1511453	A	G	0.0923492	0.0199158	4.76e-06	0.1013	0.0542	0.06152	21.5016
class Betaproteobacteria	rs1928341	G	A	-0.0525581	0.0110408	2.02e-06	-0.0206	0.0268	0.4414	22.661
class Betaproteobacteria	rs2321387	G	A	-0.0494596	0.0109424	5.8e-06	0.018	0.0268	0.501	20.4304
class Betaproteobacteria	rs2613606	T	C	0.0513106	0.0109091	2.2e-06	-0.0036	0.0278	0.8972	22.1226
class Betaproteobacteria	rs320161	G	A	-0.0572286	0.01262	7.33e-06	-0.0017	0.0312	0.9554	20.564
class Betaproteobacteria	rs56386628	C	T	-0.0622252	0.0135688	5.87e-06	0.0244	0.0322	0.4481	21.0305
class Betaproteobacteria	rs6087811	T	G	-0.0978177	0.0198522	7.44e-07	0.045	0.0516	0.383	24.2783
class Betaproteobacteria	rs62395635	T	C	0.109741	0.0236	2.94e-06	0.0447	0.0587	0.4467	21.6229
class Betaproteobacteria	rs75242906	C	T	-0.121083	0.028075	9.27e-06	-0.0671	0.057	0.2394	18.6006
class Betaproteobacteria	rs9964679	A	G	0.052911	0.0114866	4.85e-06	0.1022	0.0305	0.0008148	21.2182
class Clostridia	rs13179700	C	T	-0.0511937	0.0109569	3.37e-06	-0.0197	0.0274	0.4734	21.8302
class Clostridia	rs1842454	G	A	-0.0547202	0.0127338	8.72e-06	0.0331	0.0315	0.2923	18.4663
class Clostridia	rs2273429	A	G	-0.0724037	0.0153105	4.52e-06	-0.0065	0.0394	0.8695	22.3637
class Clostridia	rs6814436	C	T	-0.0739995	0.0150815	9.65e-07	0.0049	0.0391	0.9007	24.0751
class Clostridia	rs72915163	T	C	-0.0581025	0.0120557	1.34e-06	0.0144	0.0308	0.6393	23.2276
class Coriobacteriia	rs11250875	T	C	0.06075	0.0130939	4.83e-06	0.0752	0.0322	0.01946	21.5256
class Coriobacteriia	rs34739816	G	T	0.0965017	0.0207666	3.88e-06	0.0318	0.0492	0.5184	21.5943
class Deltaproteobacteria	rs1035691	G	A	0.055176	0.0121602	9.65e-06	0.0045	0.0271	0.8687	20.5882
class Deltaproteobacteria	rs112381107	C	T	0.206594	0.0456908	4.63e-06	-0.0002	0.0598	0.9975	20.4446
class Deltaproteobacteria	rs11599763	C	T	0.0544219	0.0117397	3.94e-06	-0.0718	0.0268	0.007449	21.4899
class Deltaproteobacteria	rs17084793	G	A	-0.0710762	0.015953	5.69e-06	-0.0205	0.0361	0.5696	19.8501
class Deltaproteobacteria	rs17791387	A	G	-0.0735881	0.0154246	1.6e-06	0.001	0.0345	0.9758	22.7608
class Deltaproteobacteria	rs2838334	G	A	0.0561722	0.0124124	5.45e-06	-0.0131	0.0281	0.6412	20.4801
class Deltaproteobacteria	rs3935584	C	T	-0.0523484	0.011566	7.5e-06	0.0522	0.024	0.02989	20.4852
class Deltaproteobacteria	rs55744759	A	G	-0.0779693	0.0170738	7.31e-06	-0.0442	0.0352	0.2093	20.8539
class Deltaproteobacteria	rs6058181	C	T	0.0825716	0.0165958	3.4e-07	0.0531	0.0375	0.1564	24.7551
class Deltaproteobacteria	rs62020470	A	G	-0.0585411	0.0129358	4.85e-06	-0.0128	0.0297	0.6667	20.4802
class Deltaproteobacteria	rs9928243	C	A	-0.0538457	0.0117718	5.02e-06	0.0558	0.0247	0.02393	20.9226
class Erysipelotrichia	rs10781552	C	T	-0.0552212	0.0116074	2.33e-06	-0.0376	0.029	0.1939	22.633
class Erysipelotrichia	rs1884466	C	T	-0.0475363	0.0106939	9.53e-06	0.0288	0.0268	0.2831	19.7596
class Erysipelotrichia	rs2300774	A	G	-0.0524152	0.0106784	8.95e-07	0.0494	0.0267	0.06403	24.0936
class Erysipelotrichia	rs290833	T	G	-0.0497374	0.0111376	8.03e-06	-0.0053	0.0294	0.8573	19.9427
class Erysipelotrichia	rs35161940	T	C	-0.0806041	0.0167641	1.85e-06	0.0985	0.0423	0.01992	23.1182
class Erysipelotrichia	rs4078432	T	C	0.0608929	0.0133764	4.23e-06	0.004	0.0355	0.9104	20.7231
class Erysipelotrichia	rs56970041	T	G	0.0724145	0.0164471	5.4e-06	-0.0034	0.0367	0.9254	19.3853
class Erysipelotrichia	rs7234058	T	C	-0.0945759	0.0194091	9.12e-07	-0.0949	0.0455	0.03706	23.7438
class Erysipelotrichia	rs8003149	C	T	0.0538798	0.0116888	4.08e-06	-0.0219	0.0288	0.4468	21.2477
class Gammaproteobacteria	rs11181912	G	A	-0.0579153	0.0118796	9.95e-07	0.0458	0.0278	0.09966	23.7675
class Gammaproteobacteria	rs12404135	A	G	-0.0788843	0.0172415	8.89e-06	-0.006	0.0414	0.8839	20.933
class Gammaproteobacteria	rs6706173	A	C	0.074251	0.0146392	1.99e-07	0.0131	0.0342	0.7016	25.7259
class Gammaproteobacteria	rs75101789	C	T	0.0729012	0.0163003	8.79e-06	0.0206	0.0401	0.6085	20.0022
class Gammaproteobacteria	rs79795896	A	G	-0.15921	0.0351373	7.92e-06	0.0268	0.0609	0.6594	20.5307
class Gammaproteobacteria	rs9494710	C	T	-0.0549673	0.0120924	4.55e-06	-0.0208	0.0275	0.4505	20.6625
class Lentisphaeria	rs1002941	A	G	-0.105025	0.0233484	8.15e-06	-0.0035	0.0297	0.9074	20.2335
class Lentisphaeria	rs11770843	C	T	0.109431	0.0234879	1.91e-06	-0.0412	0.0311	0.1845	21.7066
class Lentisphaeria	rs2825714	A	G	-0.13741	0.0289246	1.72e-06	0.1046	0.0401	0.009037	22.5685
class Lentisphaeria	rs62570196	C	T	-0.21635	0.0439866	1.08e-06	0.0094	0.0511	0.8543	24.1921
class Lentisphaeria	rs72640280	A	G	0.220207	0.0486196	5.18e-06	-0.0845	0.0514	0.1004	20.5135
class Lentisphaeria	rs77599476	A	G	0.230292	0.0480168	1.86e-06	0	0.0582	0.9998	23.0023
class Melainabacteria	rs10738747	A	G	-0.0814624	0.0184409	9.96e-06	0.0396	0.0245	0.1063	19.5142
class Melainabacteria	rs11150282	T	C	0.0989487	0.0196972	6.03e-07	0.0131	0.026	0.614	25.2355
class Melainabacteria	rs113884518	T	C	-0.205352	0.0454982	8.06e-06	-0.0469	0.0589	0.4255	20.3709
class Melainabacteria	rs28678345	T	C	0.214848	0.0470878	6.69e-06	0.0281	0.064	0.6602	20.8183
class Melainabacteria	rs367480	A	G	0.083758	0.0185796	8.2e-06	0.0522	0.0275	0.05738	20.3226
class Melainabacteria	rs4129395	G	A	0.0896187	0.0185106	1.48e-06	-0.0323	0.0265	0.2223	23.4399
class Melainabacteria	rs789069	A	C	-0.103539	0.0234287	6.85e-06	0.0395	0.0353	0.2623	19.5304
class Melainabacteria	rs9864379	T	C	-0.159735	0.0292553	5.36e-08	-0.0308	0.0385	0.4244	29.812
class Methanobacteria	rs10202904	G	T	0.121754	0.0235357	3.01e-07	-0.0411	0.0265	0.1216	26.7616
class Methanobacteria	rs10424197	A	G	0.111274	0.0247517	9.28e-06	0.0558	0.0282	0.04779	20.2105
class Methanobacteria	rs56131665	G	A	0.178661	0.039298	6.18e-06	0.0215	0.0439	0.6252	20.669
class Methanobacteria	rs6776814	T	C	-0.199566	0.0411825	1.63e-06	0.0016	0.0489	0.9745	23.4827
class Methanobacteria	rs73068003	G	T	-0.15814	0.0351803	8.45e-06	-0.0232	0.0399	0.5612	20.2062
class Methanobacteria	rs73457410	A	G	0.21534	0.0436695	1.41e-06	-0.008	0.0502	0.8735	24.316
class Methanobacteria	rs75208022	C	T	-0.227245	0.048763	5.92e-06	-0.0389	0.0454	0.3914	21.7174
class Methanobacteria	rs894996	C	A	0.216999	0.0449076	1.88e-06	0.0977	0.0516	0.05808	23.3494
class Mollicutes	rs10108398	G	A	0.0769142	0.0153953	1.09e-06	0.0023	0.0294	0.9387	24.9595
class Mollicutes	rs11890098	A	G	0.074438	0.0153389	9.57e-07	0.0674	0.0304	0.0266	23.5505
class Mollicutes	rs17214486	C	A	0.06099	0.0135623	6.61e-06	0.0024	0.0274	0.9305	20.2232
class Mollicutes	rs2464826	A	C	0.0944239	0.0211806	8.39e-06	-0.0261	0.0415	0.5302	19.8741
class Mollicutes	rs28537087	G	A	0.0820873	0.0188312	8.07e-06	-0.004	0.0361	0.9109	19.0019
class Mollicutes	rs3768491	G	A	0.0681052	0.0149061	4.23e-06	0.0046	0.0304	0.8799	20.8753
class Mollicutes	rs6043847	T	C	-0.114937	0.0248606	4.55e-06	0.0431	0.0499	0.3885	21.3745
class Mollicutes	rs72901605	T	C	-0.0841852	0.0178119	3.26e-06	0.113	0.0312	0.0002887	22.3383
class Mollicutes	rs78169027	A	G	-0.108283	0.0237289	5.88e-06	0.0213	0.0459	0.6426	20.8241
class Negativicutes	rs1135612	G	A	0.0529785	0.0119177	9.26e-06	-0.0565	0.0309	0.06709	19.7613
class Negativicutes	rs13086907	G	A	0.0625312	0.0131735	1.95e-06	-0.0153	0.0348	0.6592	22.5316
class Negativicutes	rs1643968	T	C	-0.0565284	0.0112298	4.15e-07	-0.0067	0.0264	0.8004	25.339
class Negativicutes	rs4722181	T	G	0.0501306	0.0105798	2e-06	0.0209	0.0244	0.3927	22.4518
class Negativicutes	rs61249479	A	C	0.0777075	0.0168628	2.95e-06	-0.043	0.043	0.3175	21.2357
class Negativicutes	rs71405394	G	A	-0.114178	0.02405	2.17e-06	-0.0386	0.0537	0.4724	22.539
class Verrucomicrobiae	rs117107102	A	G	0.204683	0.0431572	2.92e-06	-0.0977	0.0611	0.1103	22.4935
class Verrucomicrobiae	rs11729256	T	C	0.0749798	0.0150177	6.73e-07	-0.0138	0.0307	0.6542	24.9277
class Verrucomicrobiae	rs12908520	G	A	0.0618926	0.0130946	2.17e-06	-0.0215	0.0264	0.4148	22.3405
class Verrucomicrobiae	rs61779207	G	A	-0.0758309	0.0167762	6.72e-06	-0.0033	0.0306	0.9144	20.4317
class Verrucomicrobiae	rs74542928	T	C	0.112164	0.0236422	1.63e-06	0.065	0.0396	0.1009	22.5077
class Verrucomicrobiae	rs9349825	A	G	-0.0704036	0.0147128	2.54e-06	0.051	0.0275	0.06378	22.8981
family Acidaminococcaceae	rs262812	T	C	-0.065675	0.0142257	3.25e-06	0.0007	0.0296	0.9813	21.3134
family Acidaminococcaceae	rs2933324	G	A	0.0662557	0.0140257	2.24e-06	-0.0478	0.0309	0.1223	22.315
family Acidaminococcaceae	rs6923842	T	C	-0.0796106	0.0169192	2.21e-06	-0.0268	0.0324	0.4067	22.1402
family Actinomycetaceae	rs34583783	G	T	0.123756	0.026427	5.48e-06	-0.0156	0.0411	0.7039	21.9299
family Actinomycetaceae	rs4073240	G	A	0.0747546	0.0164684	6.05e-06	0.0158	0.0247	0.5233	20.605
family Alcaligenaceae	rs112135816	T	G	-0.0775052	0.0171554	5.28e-06	-0.0292	0.0358	0.4139	20.4108
family Alcaligenaceae	rs1153990	A	G	-0.058727	0.0128306	5.97e-06	0.0288	0.0298	0.3338	20.9499
family Alcaligenaceae	rs147968	C	T	0.0489475	0.0110321	9.13e-06	-0.0138	0.0249	0.578	19.6854
family Alcaligenaceae	rs62395635	T	C	0.110583	0.0238514	3.35e-06	0.0447	0.0587	0.4467	21.4956
family Alcaligenaceae	rs6969323	A	C	-0.0593564	0.0129137	3.89e-06	0.0338	0.0288	0.2409	21.1268
family Alcaligenaceae	rs74776516	T	G	-0.0944052	0.0213287	6.85e-06	0.125	0.0507	0.0136	19.5913
family Alcaligenaceae	rs7638039	T	C	0.0603335	0.0127779	2.7e-06	-0.0361	0.0309	0.2434	22.2945
family Alcaligenaceae	rs9537886	A	C	-0.0570888	0.0110683	2.35e-07	0.0223	0.0268	0.4046	26.6036
family Alcaligenaceae	rs9964679	A	G	0.0537051	0.0116008	4.47e-06	0.1022	0.0305	0.0008148	21.4316
family Bacteroidaceae	rs11585893	A	G	-0.0740746	0.0147633	1.8e-06	0.0012	0.0368	0.9745	25.1751
family Bacteroidaceae	rs1340391	T	C	-0.0592004	0.0132244	6.73e-06	0.009	0.0333	0.7867	20.04
family Bacteroidaceae	rs17619981	T	G	0.0880978	0.0187002	2.69e-06	-0.0126	0.046	0.7835	22.1941
family Bacteroidaceae	rs2023437	T	C	-0.0782325	0.0167634	5.02e-06	0.0042	0.0425	0.9205	21.7796
family Bacteroidaceae	rs66710942	T	C	-0.0488038	0.0107412	5.86e-06	-0.0102	0.0268	0.7043	20.6444
family Bacteroidaceae	rs6795673	C	T	0.0538565	0.0105251	3.38e-07	-0.0283	0.0284	0.3183	26.1833
family Bacteroidales S24 7group	rs12748533	G	T	-0.0821108	0.0172701	2.59e-06	-0.0462	0.0269	0.08646	22.6053
family Bacteroidales S24 7group	rs17043785	T	C	-0.176187	0.0347133	5.12e-07	0.0761	0.0485	0.1168	25.7606
family Bacteroidales S24 7group	rs1850003	A	G	0.084048	0.0177806	2.41e-06	0.019	0.0293	0.5161	22.3441
family Bacteroidales S24 7group	rs61508842	T	C	0.122574	0.0272389	7.83e-06	0.0402	0.0398	0.3126	20.2497
family Bacteroidales S24 7group	rs738193	T	C	0.0847328	0.0165856	3.82e-07	0.0228	0.0296	0.4415	26.1
family Bacteroidales S24 7group	rs78609301	A	G	-0.0867065	0.0195709	7.09e-06	0.0085	0.0317	0.7881	19.6283
family Bacteroidales S24 7group	rs941000	T	C	-0.0850266	0.0163382	3.16e-07	0.009	0.0288	0.7549	27.0833
family Bifidobacteriaceae	rs10831953	G	A	0.0537537	0.0123746	9.95e-06	-0.0142	0.0257	0.5813	18.8692
family Bifidobacteriaceae	rs6899771	A	G	-0.0914312	0.0202604	7.28e-06	0.0203	0.0454	0.6548	20.3654
family Bifidobacteriaceae	rs7174549	T	C	-0.0551726	0.0124655	6.87e-06	0.015	0.0276	0.5881	19.5897
family Bifidobacteriaceae	rs857444	C	T	0.0553965	0.0120669	3.82e-06	0.0121	0.0298	0.684	21.0753
family Clostridiaceae1	rs10875374	T	C	0.0536759	0.0119436	8.1e-06	-0.0005	0.0242	0.9844	20.1971
family Clostridiaceae1	rs12186080	G	A	0.0748236	0.016246	5.34e-06	0.0176	0.033	0.5933	21.2121
family Clostridiaceae1	rs12341505	G	A	0.0814503	0.0179338	4.54e-06	-0.0194	0.0409	0.6358	20.6272
family Clostridiaceae1	rs2795528	G	A	-0.180969	0.0390911	3.81e-06	-0.0147	0.0593	0.8046	21.4315
family Clostridiaceae1	rs4723021	T	C	-0.106376	0.0241944	7.42e-06	0.0279	0.0555	0.6151	19.3311
family Clostridiaceae1	rs550843	T	C	-0.0734787	0.0168383	7.09e-06	0.0336	0.0377	0.3723	19.0426
family Clostridiaceae1	rs62397761	A	G	0.0615805	0.0136198	9.08e-06	-0.0054	0.0316	0.8655	20.443
family Clostridiaceae1	rs881532	G	A	0.0533035	0.0119011	7.9e-06	-0.0552	0.0262	0.03527	20.0603
family Clostridiales vadin BB60 group	rs10517600	G	T	-0.0626993	0.0139364	6.83e-06	-0.0058	0.0264	0.8271	20.2406
family Clostridiales vadin BB60 group	rs10904722	C	T	-0.0672314	0.0147123	5.05e-06	0.0133	0.0262	0.6127	20.8825
family Clostridiales vadin BB60 group	rs118104867	C	T	0.214464	0.0455098	3.44e-06	-0.001	0.0598	0.9872	22.2075
family Clostridiales vadin BB60 group	rs13409132	A	G	-0.165419	0.0352154	4.37e-06	0.0742	0.0607	0.2218	22.0651
family Clostridiales vadin BB60 group	rs17121075	G	A	0.0769254	0.0172234	7.91e-06	0.026	0.0313	0.4066	19.9481
family Clostridiales vadin BB60 group	rs2191834	T	G	-0.0746375	0.0159136	2.5e-06	-0.0662	0.03	0.02743	21.9977
family Clostridiales vadin BB60 group	rs28691777	C	T	0.137134	0.0266996	6.96e-07	-0.0286	0.0543	0.5986	26.3804
family Clostridiales vadin BB60 group	rs55682560	C	T	-0.131519	0.0261319	4.97e-07	-0.0081	0.0443	0.8549	25.33
family Clostridiales vadin BB60 group	rs6588624	A	G	0.0662317	0.0138147	1.79e-06	-0.0062	0.0277	0.8237	22.9852
family Clostridiales vadin BB60 group	rs66714985	A	C	0.116908	0.0252447	4.85e-06	0.0534	0.0422	0.2054	21.4461
family Clostridiales vadin BB60 group	rs7226487	A	G	-0.0643682	0.0138701	3.58e-06	0.0122	0.0239	0.6087	21.5369
family Clostridiales vadin BB60 group	rs7538034	T	G	-0.078598	0.0165982	2.37e-06	-0.0329	0.0338	0.3299	22.4234
family Clostridiales vadin BB60 group	rs7725895	A	G	-0.116224	0.0240367	3.94e-06	-0.0032	0.0508	0.9494	23.3799
family Clostridiales vadin BB60 group	rs989682	A	G	0.070194	0.0155364	6.85e-06	-0.0227	0.0251	0.366	20.4126
family Coriobacteriaceae	rs11250875	T	C	0.06075	0.0130939	4.83e-06	0.0752	0.0322	0.01946	21.5256
family Coriobacteriaceae	rs34739816	G	T	0.0965017	0.0207666	3.88e-06	0.0318	0.0492	0.5184	21.5943
family Defluviitaleaceae	rs112893842	T	C	0.110761	0.0232545	2.75e-06	-0.0003	0.0389	0.9936	22.6861
family Defluviitaleaceae	rs17051335	C	T	-0.134314	0.0292201	4.58e-06	0.0535	0.0495	0.2792	21.129
family Defluviitaleaceae	rs4344384	T	G	-0.0708803	0.0156121	5.86e-06	-0.01	0.0274	0.7152	20.6124
family Defluviitaleaceae	rs9725395	A	G	-0.138357	0.0295185	3.41e-06	-0.0693	0.0474	0.1432	21.9692
family Desulfovibrionaceae	rs112381107	C	T	0.211435	0.0456962	2.82e-06	-0.0002	0.0598	0.9975	21.4089
family Desulfovibrionaceae	rs11599763	C	T	0.0555931	0.0117493	2.5e-06	-0.0718	0.0268	0.007449	22.3881
family Desulfovibrionaceae	rs17791387	A	G	-0.0729251	0.0154381	2.1e-06	0.001	0.0345	0.9758	22.3134
family Desulfovibrionaceae	rs2838334	G	A	0.0571419	0.012423	3.82e-06	-0.0131	0.0281	0.6412	21.1571
family Desulfovibrionaceae	rs3935584	C	T	-0.0525838	0.0115757	6.78e-06	0.0522	0.024	0.02989	20.6352
family Desulfovibrionaceae	rs6058181	C	T	0.0834742	0.0166111	2.7e-07	0.0531	0.0375	0.1564	25.2527
family Desulfovibrionaceae	rs72647048	T	C	-0.0770089	0.017089	9.61e-06	-0.0443	0.0352	0.2088	20.3071
family Desulfovibrionaceae	rs9928243	C	A	-0.0541732	0.0117819	4.48e-06	0.0558	0.0247	0.02393	21.1416
family Enterobacteriaceae	rs11026530	T	C	0.0822408	0.0186379	9.43e-06	-0.0248	0.0402	0.5372	19.4707
family Enterobacteriaceae	rs2374342	C	A	0.0582927	0.0126195	4.52e-06	0.0188	0.0271	0.4878	21.3375
family Erysipelotrichaceae	rs10781552	C	T	-0.0552212	0.0116074	2.33e-06	-0.0376	0.029	0.1939	22.633
family Erysipelotrichaceae	rs1884466	C	T	-0.0475363	0.0106939	9.53e-06	0.0288	0.0268	0.2831	19.7596
family Erysipelotrichaceae	rs2300774	A	G	-0.0524152	0.0106784	8.95e-07	0.0494	0.0267	0.06403	24.0936
family Erysipelotrichaceae	rs290833	T	G	-0.0497374	0.0111376	8.03e-06	-0.0053	0.0294	0.8573	19.9427
family Erysipelotrichaceae	rs35161940	T	C	-0.0806041	0.0167641	1.85e-06	0.0985	0.0423	0.01992	23.1182
family Erysipelotrichaceae	rs4078432	T	C	0.0608929	0.0133764	4.23e-06	0.004	0.0355	0.9104	20.7231
family Erysipelotrichaceae	rs56970041	T	G	0.0724145	0.0164471	5.4e-06	-0.0034	0.0367	0.9254	19.3853
family Erysipelotrichaceae	rs7234058	T	C	-0.0945759	0.0194091	9.12e-07	-0.0949	0.0455	0.03706	23.7438
family Erysipelotrichaceae	rs8003149	C	T	0.0538798	0.0116888	4.08e-06	-0.0219	0.0288	0.4468	21.2477
family Lachnospiraceae	rs10402491	C	T	0.0661701	0.014851	7.58e-06	-0.0522	0.0419	0.2123	19.8524
family Lachnospiraceae	rs11139361	C	T	-0.0494463	0.0110503	4.26e-06	0.0228	0.0272	0.4018	20.0226
family Lachnospiraceae	rs11841382	G	T	-0.0718128	0.017462	9.58e-06	0.0034	0.0448	0.9396	16.9128
family Lachnospiraceae	rs11979110	T	C	-0.0500924	0.0105069	1.82e-06	-0.0438	0.0261	0.09314	22.7297
family Lachnospiraceae	rs12760724	A	C	-0.0484566	0.0107934	7.27e-06	-0.0396	0.0275	0.1502	20.1553
family Lachnospiraceae	rs146660815	T	C	-0.215114	0.0476778	6.53e-06	0.079	0.0636	0.2142	20.3566
family Lachnospiraceae	rs2159863	A	G	-0.0585831	0.0128742	3.7e-06	-0.0263	0.0296	0.3749	20.7064
family Lachnospiraceae	rs3127230	C	T	-0.0503537	0.0112201	6.2e-06	-0.0838	0.0277	0.002454	20.1405
family Lachnospiraceae	rs7359994	C	T	0.0503142	0.0112482	5.36e-06	-0.0273	0.027	0.3123	20.0085
family Lactobacillaceae	rs11674854	C	T	-0.0830224	0.0175267	2.6e-06	0.0228	0.0285	0.4238	22.4383
family Lactobacillaceae	rs16861661	G	A	-0.193287	0.0379293	2.7e-07	0.0377	0.056	0.5008	25.969
family Lactobacillaceae	rs74599091	A	G	0.191613	0.0425039	7.7e-06	-0.0072	0.0647	0.9114	20.3232
family Lactobacillaceae	rs768253	T	G	-0.0792344	0.0170604	3.61e-06	-0.0012	0.0265	0.9648	21.5699
family Lactobacillaceae	rs921925	A	C	0.0999419	0.0201687	5.77e-07	-0.0066	0.0324	0.838	24.555
family Methanobacteriaceae	rs10202904	G	T	0.121754	0.0235357	3.01e-07	-0.0411	0.0265	0.1216	26.7616
family Methanobacteriaceae	rs10424197	A	G	0.111274	0.0247517	9.28e-06	0.0558	0.0282	0.04779	20.2105
family Methanobacteriaceae	rs56131665	G	A	0.178661	0.039298	6.18e-06	0.0215	0.0439	0.6252	20.669
family Methanobacteriaceae	rs6776814	T	C	-0.199566	0.0411825	1.63e-06	0.0016	0.0489	0.9745	23.4827
family Methanobacteriaceae	rs73068003	G	T	-0.15814	0.0351803	8.45e-06	-0.0232	0.0399	0.5612	20.2062
family Methanobacteriaceae	rs73457410	A	G	0.21534	0.0436695	1.41e-06	-0.008	0.0502	0.8735	24.316
family Methanobacteriaceae	rs75208022	C	T	-0.227245	0.048763	5.92e-06	-0.0389	0.0454	0.3914	21.7174
family Methanobacteriaceae	rs894996	C	A	0.216999	0.0449076	1.88e-06	0.0977	0.0516	0.05808	23.3494
family Oxalobacteraceae	rs111966731	T	C	0.204031	0.0445746	4.56e-06	-0.0302	0.0571	0.5961	20.9516
family Oxalobacteraceae	rs12002250	A	C	0.196145	0.044523	5.53e-06	0.0678	0.0632	0.2828	19.4082
family Oxalobacteraceae	rs17138946	G	T	-0.189444	0.0430248	8.09e-06	0.0379	0.061	0.5346	19.3876
family Oxalobacteraceae	rs36057338	G	T	0.181604	0.0398742	6.26e-06	-0.1001	0.0545	0.06633	20.7428
family Oxalobacteraceae	rs4428215	G	A	0.12561	0.0230053	4.88e-08	0.0605	0.031	0.05091	29.8121
family Oxalobacteraceae	rs561239	A	G	0.105525	0.0236769	7.19e-06	0.0144	0.0308	0.6395	19.8637
family Oxalobacteraceae	rs6000536	C	T	-0.118383	0.0241355	7.39e-07	-0.0149	0.0339	0.6602	24.0584
family Oxalobacteraceae	rs736744	T	C	-0.105642	0.0200648	1.49e-07	0.0031	0.0291	0.9161	27.7207
family Oxalobacteraceae	rs80330081	A	C	-0.18756	0.0423688	6.64e-06	0.0591	0.0503	0.2403	19.5969
family Pasteurellaceae	rs10965428	C	A	-0.119902	0.0258219	4.29e-06	0.0662	0.0486	0.1731	21.5614
family Pasteurellaceae	rs111582866	G	A	-0.113957	0.0256403	7.07e-06	-0.0192	0.0469	0.6829	19.7531
family Pasteurellaceae	rs12050685	A	G	-0.0670948	0.015239	9.19e-06	-0.0297	0.0273	0.275	19.385
family Pasteurellaceae	rs16970009	A	G	0.187381	0.0429572	7.32e-06	-0.0146	0.0668	0.8266	19.0274
family Pasteurellaceae	rs35510	A	G	0.122729	0.0264958	4.02e-06	-0.0677	0.0479	0.1578	21.4556
family Pasteurellaceae	rs4822728	T	C	0.0685479	0.0149032	4.72e-06	0.0184	0.0282	0.5144	21.1558
family Pasteurellaceae	rs6972479	A	G	-0.0781862	0.0175366	7.75e-06	0.0226	0.0323	0.485	19.8779
family Pasteurellaceae	rs76022354	C	T	0.24289	0.0500406	1.83e-06	0.0435	0.0636	0.4938	23.5599
family Pasteurellaceae	rs9382510	C	T	-0.0881865	0.0169965	2.48e-07	-0.0152	0.0319	0.6339	26.9206
family Pasteurellaceae	rs9895850	T	C	-0.176406	0.041017	9.08e-06	0.1059	0.0606	0.08066	18.4969
family Peptococcaceae	rs12992764	T	G	0.0684213	0.0141137	1.46e-06	0.0219	0.0283	0.4379	23.5018
family Peptococcaceae	rs150600492	A	C	0.135774	0.0289757	2.31e-06	-0.0066	0.0522	0.8988	21.9566
family Peptostreptococcaceae	rs10805326	A	G	-0.0566637	0.012276	4.03e-06	-0.0049	0.0285	0.8649	21.3057
family Peptostreptococcaceae	rs117020988	C	T	0.182411	0.0372126	1.03e-06	-0.0338	0.0533	0.5257	24.0282
family Peptostreptococcaceae	rs12377846	C	A	-0.252	0.0511627	7.26e-07	-0.1268	0.0657	0.0537	24.2602
family Peptostreptococcaceae	rs12986312	T	G	0.0571818	0.0125947	5.77e-06	-0.013	0.0293	0.6575	20.6129
family Peptostreptococcaceae	rs1520207	T	C	-0.0525658	0.0112476	3.17e-06	0.0142	0.0264	0.5904	21.8417
family Peptostreptococcaceae	rs4692811	C	T	0.0642075	0.0126913	4.21e-07	-0.0276	0.0293	0.3456	25.5952
family Peptostreptococcaceae	rs59865771	C	T	-0.0573764	0.0127192	7.69e-06	-0.0396	0.0307	0.1981	20.3492
family Peptostreptococcaceae	rs61841503	G	A	0.0919658	0.0161331	9.8e-09	-0.0418	0.0347	0.228	32.495
family Peptostreptococcaceae	rs6721459	G	A	-0.0509823	0.0111975	5.08e-06	-0.0158	0.0245	0.5202	20.7299
family Peptostreptococcaceae	rs77540684	T	G	0.106725	0.0245638	8.14e-06	-0.0493	0.054	0.3614	18.8774
family Peptostreptococcaceae	rs9573937	A	G	-0.0693637	0.0142907	1.71e-06	-0.005	0.0308	0.8709	23.559
family Porphyromonadaceae	rs10762312	A	G	0.052368	0.0118814	8.7e-06	-0.0716	0.0271	0.008269	19.4266
family Porphyromonadaceae	rs17065783	A	G	-0.059133	0.0122235	1.79e-06	0.012	0.027	0.657	23.4028
family Porphyromonadaceae	rs1980561	A	G	-0.0485289	0.0109284	8.95e-06	0.0028	0.0232	0.9025	19.7191
family Porphyromonadaceae	rs35233670	T	C	-0.0473576	0.010602	7.91e-06	-0.0181	0.0262	0.4898	19.9528
family Porphyromonadaceae	rs35961441	A	C	0.0915257	0.0207306	8.37e-06	-0.0592	0.0459	0.1968	19.4923
family Porphyromonadaceae	rs6953849	A	G	0.0718149	0.0150724	2.44e-06	-0.0374	0.034	0.2706	22.702
family Porphyromonadaceae	rs864093	A	C	-0.0527939	0.0117499	9.6e-06	0.0393	0.0273	0.1503	20.1883
family Prevotellaceae	rs12057990	C	T	0.0589878	0.0132268	8.97e-06	-0.028	0.0298	0.3469	19.8891
family Prevotellaceae	rs12118202	T	C	-0.0751986	0.0147265	5.54e-07	0.0245	0.0304	0.4198	26.0748
family Prevotellaceae	rs13069367	A	C	-0.0539768	0.0119687	7.39e-06	-0.0184	0.0284	0.5171	20.3386
family Prevotellaceae	rs2206482	T	G	-0.0569105	0.0117486	1.3e-06	0.02	0.0245	0.4152	23.4646
family Prevotellaceae	rs2278540	G	A	0.0554249	0.0123265	8.44e-06	-0.0218	0.0281	0.4376	20.2176
family Prevotellaceae	rs3758087	C	T	-0.0564199	0.0124655	8.61e-06	0.0289	0.028	0.3012	20.4854
family Prevotellaceae	rs3860225	A	G	0.083936	0.0167936	5.5e-07	-0.0256	0.0403	0.5254	24.9809
family Prevotellaceae	rs4493272	T	C	-0.0604992	0.0118027	3.02e-07	-0.0391	0.0228	0.08651	26.2746
family Prevotellaceae	rs4685827	T	C	-0.0679529	0.0145407	2.77e-06	-0.0187	0.0277	0.5007	21.8396
family Prevotellaceae	rs7975087	C	A	-0.0601448	0.0135454	7.59e-06	0.0269	0.0281	0.3398	19.7157
family Prevotellaceae	rs9586501	G	A	0.0592681	0.0127329	2.59e-06	-0.0303	0.0285	0.2879	21.6664
family Prevotellaceae	rs9958960	G	A	-0.0914807	0.0173611	1.06e-07	-0.0004	0.0396	0.9915	27.7654
family Rhodospirillaceae	rs1035406	G	A	-0.11354	0.0250863	5.84e-06	-0.0412	0.0422	0.3292	20.4845
family Rhodospirillaceae	rs11591293	G	T	0.0743184	0.0158724	2.67e-06	-0.0238	0.0267	0.3725	21.9234
family Rhodospirillaceae	rs1923415	A	G	-0.0999238	0.0227326	9.64e-06	0.0173	0.0369	0.6399	19.3214
family Rhodospirillaceae	rs3754624	C	T	0.0971389	0.0200064	1.71e-06	0.0095	0.0294	0.7464	23.5748
family Rhodospirillaceae	rs4278423	T	C	0.107529	0.0235725	3.12e-06	-0.01	0.0422	0.8122	20.8085
family Rhodospirillaceae	rs55876211	C	T	-0.0911851	0.0196395	2.87e-06	0.0042	0.0326	0.8982	21.5569
family Rhodospirillaceae	rs6679026	T	C	0.111984	0.0251088	9.95e-06	0.0188	0.0433	0.6647	19.8912
family Rhodospirillaceae	rs7001029	C	T	0.117366	0.0261324	5.35e-06	-0.0961	0.0411	0.01954	20.1709
family Rhodospirillaceae	rs72714493	A	G	0.0816858	0.0180791	7.35e-06	-0.0116	0.0267	0.6633	20.4145
family Rhodospirillaceae	rs74354280	C	T	-0.0911896	0.0204907	6.67e-06	-0.0352	0.0352	0.3178	19.8051
family Rhodospirillaceae	rs76784716	A	G	0.136049	0.0285767	1.49e-06	-0.057	0.0496	0.2503	22.6656
family Rhodospirillaceae	rs9813022	A	G	-0.0842444	0.0163583	2.53e-07	-0.0063	0.028	0.8217	26.522
family Rikenellaceae	rs10217435	C	T	-0.0883756	0.0197506	6.51e-06	0.0236	0.0464	0.6105	20.0218
family Rikenellaceae	rs1939881	G	A	-0.105589	0.0206213	5.64e-07	0.0239	0.0547	0.6626	26.2183
family Rikenellaceae	rs2833282	G	A	0.0711137	0.0156966	4.31e-06	-0.0579	0.0424	0.172	20.5256
family Rikenellaceae	rs35909684	A	C	-0.0850181	0.0191539	7.1e-06	-0.0748	0.0444	0.09195	19.7019
family Rikenellaceae	rs4264350	T	C	-0.0526393	0.0108555	1.35e-06	0.0032	0.0242	0.8943	23.5137
family Rikenellaceae	rs59663348	G	A	0.0570915	0.0125048	6.12e-06	0.0127	0.0321	0.6927	20.8444
family Rikenellaceae	rs6744030	C	T	0.0696747	0.0157103	9.32e-06	0.0379	0.0369	0.3045	19.669
family Rikenellaceae	rs67705352	T	G	-0.0549688	0.0110534	6.58e-07	0.0628	0.0269	0.01954	24.7309
family Rikenellaceae	rs7242694	C	T	-0.0618674	0.0134882	5.81e-06	0.0665	0.0348	0.05615	21.0385
family Rikenellaceae	rs77885767	C	T	-0.156209	0.0336482	2.85e-06	0.0498	0.0575	0.3863	21.552
family Rikenellaceae	rs9389714	C	T	-0.0636841	0.0143416	8.79e-06	-0.0047	0.0321	0.8828	19.7182
family Rikenellaceae	rs9578457	G	A	-0.141478	0.0315848	3.99e-06	-0.0576	0.0591	0.3302	20.0642
family Rikenellaceae	rs9603208	G	T	0.0821173	0.0159596	1.92e-07	0.0017	0.0394	0.9646	26.4744
family Ruminococcaceae	rs10093275	T	C	-0.0534595	0.011677	5.35e-06	-0.0067	0.0312	0.8296	20.9598
family Ruminococcaceae	rs1158100	G	A	0.0490539	0.0109865	8.61e-06	0.0026	0.0249	0.9162	19.9356
family Ruminococcaceae	rs17376049	T	C	0.0848534	0.0172114	7.3e-07	0.043	0.0379	0.2563	24.3056
family Streptococcaceae	rs10028567	C	T	-0.0934027	0.0190343	3.72e-06	-0.0233	0.0453	0.6065	24.0794
family Streptococcaceae	rs11110281	T	C	-0.130554	0.0225943	1.4e-08	-0.0471	0.0459	0.3045	33.3874
family Streptococcaceae	rs16950051	A	G	0.107008	0.0236973	5.34e-06	-0.0822	0.056	0.142	20.3908
family Streptococcaceae	rs2370083	G	T	-0.0842751	0.0184509	4.26e-06	0.0002	0.0404	0.9966	20.8624
family Streptococcaceae	rs35344081	G	A	0.0609349	0.0129703	2.64e-06	0.0374	0.0316	0.2375	22.0715
family Streptococcaceae	rs4968759	A	G	-0.0544035	0.0111271	8.92e-07	-0.0252	0.0266	0.3437	23.9051
family Streptococcaceae	rs57646748	G	A	-0.088021	0.019876	7.88e-06	0.0588	0.0531	0.2677	19.6117
family Streptococcaceae	rs6806351	T	C	-0.0619209	0.0135744	6.94e-06	0.0266	0.0296	0.3699	20.8081
family Streptococcaceae	rs72739637	A	G	0.0927983	0.0192021	1.82e-06	0.0183	0.0444	0.6806	23.3551
family Streptococcaceae	rs77968078	G	A	-0.0993013	0.0224788	7.93e-06	-0.0952	0.0466	0.04123	19.5148
family Streptococcaceae	rs7916711	A	G	0.0959639	0.021545	6.33e-06	0.1014	0.0477	0.03347	19.8391
family Streptococcaceae	rs957755	T	G	-0.0642449	0.0142702	7.42e-06	-0.0343	0.0298	0.2492	20.2683
family Streptococcaceae	rs9903102	C	A	-0.0693015	0.0154096	4.92e-06	-0.0196	0.0381	0.6069	20.2257
family Veillonellaceae	rs111810795	C	T	-0.0867108	0.0180573	1.73e-06	0.0485	0.0448	0.2783	23.059
family Veillonellaceae	rs114889439	A	G	-0.253809	0.0539169	6.19e-06	-0.0071	0.0698	0.9187	22.1597
family Veillonellaceae	rs11700976	C	A	0.0503337	0.0113763	9.25e-06	0.026	0.0263	0.3227	19.5756
family Veillonellaceae	rs12186441	G	A	0.208096	0.0453999	4.53e-06	0.0421	0.0633	0.5059	21.0096
family Veillonellaceae	rs12668619	A	G	0.055301	0.0117654	2.57e-06	-0.0181	0.0233	0.4372	22.0929
family Veillonellaceae	rs12741784	C	T	-0.0621452	0.0119266	1.28e-07	-0.0245	0.0305	0.4217	27.1508
family Veillonellaceae	rs1442060	A	G	0.0514024	0.0112125	4.51e-06	-0.0354	0.0275	0.1988	21.0166
family Veillonellaceae	rs2175069	G	A	0.0526752	0.0114886	4.64e-06	-0.0463	0.0269	0.08498	21.0222
family Veillonellaceae	rs2561116	T	G	-0.083617	0.0187159	7.89e-06	0.0055	0.0423	0.8963	19.9603
family Veillonellaceae	rs2585520	G	T	-0.0904972	0.0200428	5.27e-06	0.0012	0.0457	0.9791	20.387
family Veillonellaceae	rs4263802	A	G	-0.050942	0.0114921	7.45e-06	0.0324	0.0244	0.1846	19.6496
family Veillonellaceae	rs4461038	G	A	0.0554965	0.0119467	3.73e-06	-0.0477	0.0274	0.08169	21.5792
family Veillonellaceae	rs4797169	T	C	0.0587799	0.0128297	4.49e-06	-0.0021	0.0304	0.944	20.9906
family Veillonellaceae	rs61264131	A	C	0.202367	0.0464388	6.75e-06	-0.0226	0.0613	0.7122	18.9897
family Veillonellaceae	rs6909981	C	T	-0.0638696	0.0141765	5.48e-06	-0.0002	0.0301	0.9945	20.2979
family Veillonellaceae	rs79535861	A	C	0.100666	0.0207016	1.58e-06	-0.0119	0.0486	0.807	23.646
family Veillonellaceae	rs9345168	A	C	-0.0509102	0.0113253	8.49e-06	0.0121	0.0263	0.6449	20.2074
family Verrucomicrobiaceae	rs117107102	A	G	0.204683	0.0431572	2.92e-06	-0.0977	0.0611	0.1103	22.4935
family Verrucomicrobiaceae	rs11729256	T	C	0.0749798	0.0150177	6.73e-07	-0.0138	0.0307	0.6542	24.9277
family Verrucomicrobiaceae	rs12908520	G	A	0.0619104	0.0130946	2.15e-06	-0.0215	0.0264	0.4148	22.3534
family Verrucomicrobiaceae	rs61779207	G	A	-0.0758811	0.0167762	6.63e-06	-0.0033	0.0306	0.9144	20.4588
family Verrucomicrobiaceae	rs74542928	T	C	0.112124	0.0236422	1.65e-06	0.065	0.0396	0.1009	22.4917
family Verrucomicrobiaceae	rs9349825	A	G	-0.0704354	0.0147128	2.51e-06	0.051	0.0275	0.06378	22.9188
family Victivallaceae	rs11764871	G	T	0.127099	0.025656	7.49e-07	-0.0386	0.0289	0.1823	24.5418
family Victivallaceae	rs4396289	C	T	-0.152918	0.0288525	1.54e-07	-0.0161	0.0328	0.6244	28.0899
family Victivallaceae	rs61702987	T	C	0.145501	0.0300007	3.08e-06	-0.0118	0.0348	0.7356	23.5217
family Victivallaceae	rs62570196	C	T	-0.246101	0.0483077	2.7e-07	0.0094	0.0511	0.8543	25.9534
family Victivallaceae	rs6545794	A	G	-0.197786	0.0410495	5.97e-07	-0.0077	0.0451	0.8651	23.2154
family Victivallaceae	rs7077363	G	A	0.148942	0.0318366	2.83e-06	-0.0368	0.0363	0.3115	21.8867
genus Actinomyces	rs2715439	T	C	-0.0746684	0.0164822	6.27e-06	0.0411	0.024	0.0871	20.5231
genus Actinomyces	rs34583783	G	T	0.126596	0.0268461	4.49e-06	-0.0156	0.0411	0.7039	22.2371
genus Actinomyces	rs4073240	G	A	0.0749687	0.0167368	7.94e-06	0.0158	0.0247	0.5233	20.0639
genus Actinomyces	rs4146653	G	A	0.0985224	0.0214182	4.5e-06	-0.0199	0.0348	0.5675	21.1594
genus Actinomyces	rs71315246	A	G	-0.0969809	0.021925	9.83e-06	-0.041	0.0364	0.2598	19.5656
genus Adlercreutzia	rs11604400	C	T	-0.102524	0.0234834	9.74e-06	0.0861	0.0401	0.03157	19.0603
genus Adlercreutzia	rs13231526	C	A	0.143237	0.0311654	4.81e-06	0.0614	0.0441	0.1634	21.1235
genus Adlercreutzia	rs2717140	C	T	-0.119225	0.0251081	2.05e-06	0.0481	0.0389	0.2172	22.5479
genus Adlercreutzia	rs7680684	T	C	0.083381	0.0168901	9.77e-07	0.0277	0.0285	0.3305	24.3708
genus Adlercreutzia	rs9915817	C	T	-0.0749219	0.016833	8.22e-06	-0.0386	0.0296	0.1933	19.8105
genus Akkermansia	rs117107102	A	G	0.204406	0.0431629	3.01e-06	-0.0977	0.0611	0.1103	22.4267
genus Akkermansia	rs11729256	T	C	0.0750473	0.0150184	6.58e-07	-0.0138	0.0307	0.6542	24.9702
genus Akkermansia	rs12908520	G	A	0.061772	0.0130954	2.26e-06	-0.0215	0.0264	0.4148	22.2508
genus Akkermansia	rs61779207	G	A	-0.0760539	0.0167769	6.32e-06	-0.0033	0.0306	0.9144	20.5504
genus Akkermansia	rs74542928	T	C	0.112623	0.0236434	1.48e-06	0.065	0.0396	0.1009	22.69
genus Akkermansia	rs9349825	A	G	-0.0703407	0.0147133	2.6e-06	0.051	0.0275	0.06378	22.8556
genus Alistipes	rs1107244	G	A	0.0758558	0.0171182	3.59e-06	0.0055	0.0436	0.8996	19.6364
genus Alistipes	rs1689282	A	C	-0.0520061	0.0113942	5.28e-06	0.0235	0.0251	0.3479	20.8325
genus Alistipes	rs2290844	C	T	0.0813969	0.0191632	9.1e-06	0.0688	0.0435	0.1139	18.0418
genus Alistipes	rs2450745	A	C	-0.080524	0.0184702	7.12e-06	-0.0754	0.044	0.08664	19.0067
genus Alistipes	rs34417064	A	G	-0.048202	0.0106868	7.01e-06	-0.0299	0.026	0.2498	20.3439
genus Alistipes	rs4810359	A	G	-0.0652428	0.0146155	7.5e-06	0.0189	0.0368	0.6065	19.9268
genus Alistipes	rs62576416	T	C	0.0492647	0.0109733	7.5e-06	0.0144	0.028	0.6065	20.1557
genus Alistipes	rs67705352	T	G	-0.0532404	0.0110864	1.65e-06	0.0628	0.0269	0.01954	23.0622
genus Alistipes	rs7129639	A	C	0.0524955	0.0109584	1.78e-06	0.0476	0.0285	0.09532	22.9483
genus Alistipes	rs8130320	A	G	-0.049002	0.010717	4.84e-06	-0.0166	0.0253	0.5107	20.9065
genus Allisonella	rs1901739	G	T	-0.115769	0.0248626	3.59e-06	0.0107	0.0265	0.6865	21.6816
genus Allisonella	rs35110698	T	C	-0.146322	0.0320852	5.72e-06	-0.0462	0.0353	0.1904	20.7974
genus Allisonella	rs35778461	C	T	0.146679	0.0297186	1.21e-06	-0.0077	0.0328	0.8141	24.3601
genus Allisonella	rs594561	T	C	-0.112231	0.0251681	9.41e-06	0.0553	0.0276	0.04488	19.885
genus Allisonella	rs602075	G	A	-0.168974	0.0296976	3.57e-08	0.01	0.0279	0.7209	32.3741
genus Allisonella	rs6742198	A	G	-0.149152	0.0316484	3.35e-06	0.0083	0.0346	0.8112	22.2103
genus Alloprevotella	rs12675596	G	T	0.145669	0.0290678	9.64e-07	0.0231	0.0308	0.4534	25.1137
genus Alloprevotella	rs34619204	G	A	-0.156037	0.0344392	8.84e-06	0.0107	0.0339	0.753	20.5281
genus Alloprevotella	rs4364940	A	G	0.126418	0.0282207	8.58e-06	0.046	0.0271	0.08978	20.067
genus Alloprevotella	rs4680035	G	A	0.119599	0.0259446	4.99e-06	0.0019	0.024	0.9356	21.2501
genus Alloprevotella	rs58212166	A	G	-0.161506	0.0359102	7.94e-06	-0.0175	0.0362	0.6289	20.2275
genus Anaerofilum	rs1563175	A	C	0.0923834	0.0202157	5.54e-06	0.0001	0.0246	0.9975	20.8838
genus Anaerofilum	rs17012738	T	G	0.0903417	0.0200239	7.24e-06	0.0325	0.0244	0.1825	20.3554
genus Anaerofilum	rs17096874	C	T	-0.126337	0.0268919	2.86e-06	-0.0021	0.0345	0.9517	22.0708
genus Anaerofilum	rs4506496	A	G	-0.10309	0.0212861	1.49e-06	-0.0209	0.0282	0.459	23.4553
genus Anaerofilum	rs712981	A	C	0.10076	0.0202902	6.83e-07	-0.0014	0.0267	0.9591	24.6606
genus Anaerofilum	rs816292	T	C	-0.113003	0.02204	2.64e-07	-0.0135	0.0272	0.6199	26.288
genus Anaerofilum	rs9299345	T	C	-0.1364	0.0302372	8.04e-06	-0.0015	0.0399	0.97	20.3491
genus Anaerostipes	rs10502061	A	G	0.0835752	0.0192017	7.94e-06	-0.0213	0.0434	0.6233	18.9442
genus Anaerostipes	rs2014785	T	C	0.0515687	0.0112199	4.68e-06	-0.0078	0.0245	0.7498	21.1249
genus Anaerostipes	rs2804244	G	A	0.053089	0.0110983	2.04e-06	0.0015	0.0264	0.9548	22.8821
genus Anaerostipes	rs3900776	G	A	-0.110013	0.0236302	2.75e-06	-0.005	0.0549	0.9269	21.6747
genus Anaerostipes	rs62215703	G	A	0.0644965	0.0136702	1.98e-06	-0.0218	0.0335	0.515	22.2599
genus Anaerostipes	rs6474958	G	A	0.0500065	0.0112001	6.74e-06	0.0406	0.027	0.1325	19.9347
genus Anaerostipes	rs6726833	C	A	-0.0877497	0.0189408	3.32e-06	0.0029	0.0494	0.9533	21.4632
genus Anaerostipes	rs6854026	C	T	0.0508482	0.0109075	3.2e-06	0.0358	0.0262	0.1719	21.7321
genus Anaerostipes	rs7193624	T	C	-0.0750642	0.0150723	5.35e-07	-0.0188	0.0362	0.6042	24.8031
genus Anaerotruncus	rs10150232	A	G	0.0567088	0.0124877	6.68e-06	-0.0041	0.0273	0.8802	20.6222
genus Anaerotruncus	rs11018566	A	G	-0.156465	0.0366032	6.14e-06	-0.0884	0.0617	0.1518	18.2724
genus Anaerotruncus	rs115414803	A	C	-0.144356	0.0317524	6.83e-06	-0.0256	0.0613	0.6759	20.6689
genus Anaerotruncus	rs1431492	C	T	-0.0654996	0.0146188	7.36e-06	0.0152	0.0351	0.6652	20.0749
genus Anaerotruncus	rs17734739	T	C	0.0660052	0.014908	7.43e-06	-0.0072	0.0347	0.8345	19.6028
genus Anaerotruncus	rs4669806	G	T	0.0576389	0.0122994	2.42e-06	0.0228	0.027	0.3984	21.9616
genus Anaerotruncus	rs6494922	A	G	0.0903106	0.0202257	6.62e-06	-0.0247	0.0474	0.603	19.9375
genus Anaerotruncus	rs6563550	T	C	0.0877135	0.0176745	2.35e-07	0.0049	0.0436	0.9114	24.6285
genus Anaerotruncus	rs7155595	C	A	0.0539336	0.0118903	7.55e-06	-0.0057	0.0258	0.8239	20.5747
genus Anaerotruncus	rs8005030	C	T	0.0554447	0.0117854	2.28e-06	0.0295	0.0282	0.2951	22.1325
genus Anaerotruncus	rs9347879	T	C	0.050618	0.011049	4.22e-06	0.0087	0.0261	0.7393	20.9877
genus Bacteroides	rs11585893	A	G	-0.0740746	0.0147633	1.8e-06	0.0012	0.0368	0.9745	25.1751
genus Bacteroides	rs1340391	T	C	-0.0592004	0.0132244	6.73e-06	0.009	0.0333	0.7867	20.04
genus Bacteroides	rs17619981	T	G	0.0880978	0.0187002	2.69e-06	-0.0126	0.046	0.7835	22.1941
genus Bacteroides	rs2023437	T	C	-0.0782325	0.0167634	5.02e-06	0.0042	0.0425	0.9205	21.7796
genus Bacteroides	rs66710942	T	C	-0.0488038	0.0107412	5.86e-06	-0.0102	0.0268	0.7043	20.6444
genus Bacteroides	rs6795673	C	T	0.0538565	0.0105251	3.38e-07	-0.0283	0.0284	0.3183	26.1833
genus Barnesiella	rs11155559	T	C	0.0956023	0.0212961	8.92e-06	0.0074	0.0393	0.8511	20.1529
genus Barnesiella	rs113258194	A	G	0.098992	0.0214121	7.31e-06	0.0355	0.0438	0.4179	21.3738
genus Barnesiella	rs12909713	C	T	-0.0550716	0.0120039	4.95e-06	-0.047	0.0263	0.07388	21.048
genus Barnesiella	rs199035	G	A	0.0559495	0.0119716	3e-06	0.0142	0.0285	0.6188	21.8418
genus Barnesiella	rs2428166	G	A	-0.165859	0.0337309	8.51e-07	-0.0996	0.0665	0.1342	24.1781
genus Barnesiella	rs72684847	T	C	-0.114369	0.0253873	6.76e-06	-0.1127	0.0544	0.0384	20.2947
genus Barnesiella	rs76181748	C	T	-0.0778559	0.017164	6.78e-06	0.029	0.0332	0.3834	20.5753
genus Barnesiella	rs79795328	A	G	-0.0818645	0.0176441	4.23e-06	0.0078	0.0358	0.8267	21.5274
genus Bifidobacterium	rs12022129	A	G	-0.0619356	0.0138937	8e-06	-0.0065	0.0329	0.8428	19.8722
genus Bifidobacterium	rs5746486	T	C	-0.0536216	0.0120801	9e-06	-0.0282	0.0285	0.3222	19.7033
genus Bifidobacterium	rs62181700	G	A	-0.0624643	0.0131205	2.17e-06	0.0165	0.0301	0.5821	22.6654
genus Bifidobacterium	rs857444	C	T	0.0558234	0.0121219	3.57e-06	0.0121	0.0298	0.684	21.2076
genus Bilophila	rs11069458	C	T	0.0680947	0.015503	7.72e-06	-0.0398	0.0353	0.2596	19.2928
genus Bilophila	rs1241171	G	A	-0.0692654	0.0150148	4.24e-06	0.0292	0.0324	0.3667	21.2811
genus Bilophila	rs1969927	A	G	-0.0564589	0.0126935	9.07e-06	0.0378	0.0268	0.1588	19.7835
genus Bilophila	rs2728491	T	G	0.0627416	0.0139456	6.33e-06	-0.0613	0.0293	0.0361	20.2412
genus Bilophila	rs4798126	G	A	0.073288	0.016799	7.15e-06	0.0041	0.0378	0.9132	19.0326
genus Bilophila	rs542415	T	C	-0.0613623	0.0133436	4.71e-06	0.0255	0.029	0.3789	21.1474
genus Bilophila	rs60178956	G	A	-0.0624818	0.0141485	8.06e-06	0.0077	0.0325	0.8117	19.5023
genus Bilophila	rs7802841	A	C	-0.0670097	0.0137701	1.77e-06	-0.0284	0.0294	0.3343	23.6811
genus Bilophila	rs9899990	A	G	-0.102702	0.0233878	9.07e-06	0.0697	0.0443	0.116	19.2832
genus Butyricicoccus	rs10084203	G	A	-0.0549699	0.0123563	8.59e-06	0.0252	0.0312	0.4194	19.7912
genus Butyricicoccus	rs12585793	T	C	-0.262206	0.0564729	5.79e-06	-0.0107	0.0666	0.8727	21.5578
genus Butyricicoccus	rs2017189	T	G	0.0506956	0.011024	3.87e-06	-0.0034	0.0274	0.9006	21.1477
genus Butyricicoccus	rs56221232	T	C	0.0828027	0.0167401	7.62e-07	0.0855	0.0407	0.03574	24.4666
genus Butyricimonas	rs11228830	A	G	0.135265	0.0298411	6.55e-06	-0.0273	0.0469	0.5603	20.5467
genus Butyricimonas	rs113054641	G	A	-0.144881	0.0274574	1.74e-07	-0.0679	0.0482	0.1592	27.8422
genus Butyricimonas	rs12458763	A	C	0.122037	0.0269587	6.37e-06	-0.0375	0.0488	0.4424	20.492
genus Butyricimonas	rs1862649	G	A	0.113124	0.0248176	4.76e-06	-0.0084	0.047	0.8584	20.7773
genus Butyricimonas	rs2114713	G	T	0.062721	0.0138998	6.88e-06	-0.0071	0.0227	0.7531	20.3615
genus Butyricimonas	rs62390301	T	C	-0.0872983	0.0174893	7.42e-07	-0.0212	0.0356	0.5514	24.9153
genus Butyricimonas	rs7083431	A	C	0.0703539	0.0144439	8.85e-07	-0.0372	0.0266	0.1621	23.7251
genus Butyricimonas	rs71428626	G	T	-0.133188	0.0289905	4.8e-06	0.0009	0.059	0.9883	21.1066
genus Butyricimonas	rs72814525	A	G	0.0664154	0.0149766	8.25e-06	0.0392	0.0262	0.1348	19.6658
genus Butyricimonas	rs9657374	C	T	0.0680719	0.0148172	4.5e-06	0.0215	0.0265	0.4189	21.1059
genus Butyrivibrio	rs1007475	G	T	0.118065	0.0261271	7.92e-06	-0.0272	0.0253	0.2831	20.4202
genus Butyrivibrio	rs11761679	T	C	0.154775	0.0321539	2.2e-06	-0.0346	0.0353	0.3267	23.1704
genus Butyrivibrio	rs16934069	T	C	-0.133784	0.0299444	8.86e-06	-0.0075	0.0321	0.8146	19.9608
genus Butyrivibrio	rs17163238	G	A	0.140987	0.0309117	5.51e-06	0.0294	0.0328	0.3694	20.8023
genus Butyrivibrio	rs4537857	T	C	-0.12459	0.0260992	1.8e-06	0.0568	0.0286	0.04719	22.7883
genus Butyrivibrio	rs486484	A	G	-0.108349	0.0240008	6.61e-06	0.0244	0.0274	0.3735	20.3797
genus Butyrivibrio	rs74622183	A	G	-0.201027	0.0428204	2.46e-06	0.0099	0.045	0.8264	22.0398
genus Butyrivibrio	rs77356209	T	C	0.216874	0.0483299	6.66e-06	-0.0171	0.049	0.7274	20.1365
genus Butyrivibrio	rs7752361	G	A	0.11923	0.0239975	7.69e-07	-0.0442	0.0263	0.09347	24.6853
genus Butyrivibrio	rs7763512	A	G	-0.119846	0.0253367	3.11e-06	-0.0126	0.0267	0.6361	22.3742
genus Butyrivibrio	rs9349693	G	A	-0.117973	0.0259861	5.55e-06	-0.0137	0.029	0.6372	20.6102
genus Candidatus Soleaferrea	rs10090365	G	A	0.0834413	0.0180989	4.17e-06	-0.0152	0.0244	0.5334	21.2548
genus Candidatus Soleaferrea	rs10809135	C	T	-0.0834858	0.0182426	5.47e-06	-0.0009	0.0263	0.9724	20.9436
genus Candidatus Soleaferrea	rs4294381	C	T	-0.112197	0.023186	1.37e-06	0.0081	0.0351	0.8172	23.4159
genus Candidatus Soleaferrea	rs6489992	A	G	-0.0840437	0.0187031	7.89e-06	0.0063	0.0237	0.7903	20.1922
genus Candidatus Soleaferrea	rs6494306	A	G	-0.0969304	0.0214221	5.8e-06	-0.0037	0.0266	0.8887	20.4737
genus Candidatus Soleaferrea	rs7400877	C	T	0.0951085	0.0212799	9.29e-06	-0.0084	0.0323	0.7953	19.9756
genus Candidatus Soleaferrea	rs9973954	G	A	-0.0892075	0.0195401	5.95e-06	0.0346	0.0265	0.1907	20.8425
genus Catenibacterium	rs12404911	C	T	0.140717	0.0304142	2.8e-06	0.0365	0.031	0.2392	21.4062
genus Catenibacterium	rs212393	A	G	0.135254	0.0286209	3.62e-06	0.0054	0.0287	0.8516	22.3323
genus Catenibacterium	rs73128290	A	G	0.129726	0.0284563	4.29e-06	0.0072	0.0312	0.8166	20.7825
genus Catenibacterium	rs7742829	C	T	0.11411	0.0251099	5.61e-06	0.0052	0.0265	0.8448	20.6518
genus Christensenellaceae R 7group	rs17081797	A	G	-0.0904325	0.0204253	3.34e-06	0.07	0.0504	0.1651	19.6025
genus Christensenellaceae R 7group	rs60954665	T	G	0.049815	0.0110787	7.13e-06	-0.0154	0.0265	0.5622	20.2182
genus Christensenellaceae R 7group	rs62190261	A	C	0.0958394	0.0214723	8.74e-06	-0.0032	0.0505	0.9489	19.9219
genus Christensenellaceae R 7group	rs62467127	C	T	0.114108	0.0251983	3.25e-06	0.0341	0.0587	0.561	20.5064
genus Christensenellaceae R 7group	rs73952017	C	T	-0.0862164	0.0194354	8.46e-06	-0.0374	0.0466	0.4222	19.6785
genus Christensenellaceae R 7group	rs78521377	C	T	0.124992	0.0274797	5.61e-06	-0.021	0.0614	0.732	20.689
genus Christensenellaceae R 7group	rs79150079	C	A	0.121547	0.0270977	9.42e-06	-0.0454	0.0589	0.4407	20.1198
genus Christensenellaceae R 7group	rs892686	A	G	0.0514099	0.011136	3.97e-06	0.0006	0.0244	0.9814	21.3125
genus Clostridium innocuum group	rs10074000	T	C	-0.102648	0.0227508	7e-06	-0.0156	0.0269	0.5617	20.3567
genus Clostridium innocuum group	rs10506058	A	G	0.0997048	0.0221926	8.92e-06	-0.0246	0.0242	0.3095	20.1844
genus Clostridium innocuum group	rs61267978	T	C	0.14708	0.0320875	5.59e-06	0.0276	0.0386	0.4759	21.0105
genus Clostridium innocuum group	rs77845139	A	G	-0.114993	0.0257186	8.41e-06	0.0343	0.03	0.2536	19.9916
genus Clostridium sensustricto1	rs115807074	A	G	-0.22736	0.0492575	4.32e-06	-0.0008	0.067	0.9899	21.3051
genus Clostridium sensustricto1	rs116847295	C	T	0.110021	0.0246032	4.58e-06	-0.0142	0.0514	0.7822	19.9971
genus Clostridium sensustricto1	rs12341505	G	A	0.0810718	0.0180121	4.82e-06	-0.0194	0.0409	0.6358	20.2587
genus Clostridium sensustricto1	rs2795528	G	A	-0.184315	0.0392204	2.72e-06	-0.0147	0.0593	0.8046	22.085
genus Clostridium sensustricto1	rs550843	T	C	-0.0783246	0.0169209	2.05e-06	0.0336	0.0377	0.3723	21.4264
genus Collinsella	rs10890671	C	T	0.0537401	0.0118848	6.52e-06	-0.0102	0.026	0.6957	20.4462
genus Collinsella	rs11597285	G	T	-0.0537947	0.0120548	9.38e-06	0.044	0.0279	0.115	19.914
genus Collinsella	rs149807560	C	A	-0.104264	0.0235841	7.1e-06	-0.0213	0.0502	0.671	19.5448
genus Collinsella	rs2103510	G	A	0.0786551	0.0168217	2.42e-06	0.0307	0.0392	0.4326	21.8632
genus Collinsella	rs62448871	C	A	-0.0540309	0.0120324	6.78e-06	0.0294	0.0264	0.2654	20.1641
genus Collinsella	rs75672793	A	G	-0.108908	0.0240522	6.14e-06	0.048	0.0553	0.3856	20.5026
genus Collinsella	rs9541268	C	A	0.09597	0.0197312	8.79e-07	0.0198	0.0415	0.6326	23.6572
genus Coprobacter	rs11532348	C	T	-0.103931	0.0226826	5.71e-06	-0.0073	0.0307	0.8131	20.9945
genus Coprobacter	rs12684609	T	C	0.100827	0.0220366	6.1e-06	0.0321	0.0311	0.3019	20.9346
genus Coprobacter	rs143662916	C	T	0.253264	0.0540141	3.07e-06	-0.0838	0.0515	0.1038	21.9853
genus Coprobacter	rs189356	G	A	0.0781125	0.0171916	6.26e-06	0.0347	0.0276	0.2087	20.6447
genus Coprobacter	rs213863	T	C	0.0887412	0.0188377	2.35e-06	0.0449	0.031	0.1473	22.1919
genus Coprobacter	rs28402691	T	C	0.110695	0.0251199	9.56e-06	-0.0299	0.0403	0.4575	19.4187
genus Coprobacter	rs3828477	G	T	-0.0912179	0.019569	2.89e-06	-0.0797	0.0301	0.008016	21.7282
genus Coprobacter	rs72821405	T	C	-0.147365	0.0319978	4.76e-06	0.0259	0.0492	0.5987	21.2104
genus Coprobacter	rs74919520	G	A	0.125703	0.0276296	5.76e-06	-0.015	0.041	0.7142	20.6987
genus Coprococcus1	rs1010560	C	A	0.0580232	0.0122722	1.96e-06	0.0261	0.029	0.3691	22.3542
genus Coprococcus1	rs1519491	T	C	0.0499197	0.0113558	8.95e-06	0.0091	0.0251	0.7182	19.3245
genus Coprococcus1	rs1576241	A	G	-0.0510343	0.0109535	3.33e-06	-0.0045	0.0226	0.8434	21.7079
genus Coprococcus1	rs4277593	G	A	-0.0585649	0.0109914	1.14e-07	-0.0105	0.0239	0.6586	28.3902
genus Coprococcus1	rs56405618	A	G	-0.08963	0.0186508	1.57e-06	0.0082	0.0441	0.8528	23.0947
genus Coprococcus1	rs73031725	T	C	0.167591	0.0355224	1.98e-06	0.089	0.0657	0.1755	22.2585
genus Coprococcus1	rs73167075	T	C	0.0573137	0.0127573	8.57e-06	0.0654	0.0306	0.03248	20.1836
genus Coprococcus1	rs74101919	T	C	-0.0718988	0.0144651	1.03e-06	0.0159	0.0325	0.6239	24.7059
genus Coprococcus2	rs10070053	A	G	0.0594312	0.0135375	7.65e-06	-0.0064	0.0268	0.8102	19.2731
genus Coprococcus2	rs2482516	C	T	0.0754415	0.0164619	4.72e-06	0.0504	0.0348	0.1476	21.002
genus Coprococcus2	rs35890118	A	G	-0.066536	0.0147661	8.26e-06	0.007	0.0293	0.8101	20.304
genus Coprococcus2	rs6677933	C	T	-0.0804405	0.0164216	1.19e-06	0.0203	0.0287	0.4791	23.9949
genus Coprococcus2	rs9426473	A	G	0.0727361	0.0161662	6.31e-06	-0.0034	0.0315	0.913	20.2434
genus Coprococcus3	rs10810043	G	A	-0.0515518	0.0115923	9.27e-06	0.0016	0.0297	0.9573	19.7765
genus Coprococcus3	rs11080344	C	T	0.0516921	0.0113054	4.79e-06	0.0035	0.0264	0.8946	20.9063
genus Coprococcus3	rs13247359	G	A	0.051211	0.0113031	7.33e-06	0.028	0.0277	0.3127	20.5273
genus Coprococcus3	rs13394391	C	T	-0.0709302	0.0150918	2.2e-06	0.0003	0.0324	0.9928	22.0892
genus Coprococcus3	rs8100692	T	C	0.0577411	0.0113476	4.16e-07	0.0083	0.0264	0.7528	25.8918
genus Defluviitaleaceae UCG011	rs112893842	T	C	0.11381	0.0232806	1.45e-06	-0.0003	0.0389	0.9936	23.8986
genus Defluviitaleaceae UCG011	rs2892880	G	A	0.0817755	0.0181686	6.83e-06	-0.0198	0.0282	0.4817	20.2583
genus Defluviitaleaceae UCG011	rs4344384	T	G	-0.0715978	0.0156309	4.83e-06	-0.01	0.0274	0.7152	20.9813
genus Defluviitaleaceae UCG011	rs9725395	A	G	-0.13834	0.029554	3.52e-06	-0.0693	0.0474	0.1432	21.911
genus Desulfovibrio	rs12031543	T	C	-0.127185	0.0281887	6.55e-06	-0.0621	0.0519	0.2317	20.3574
genus Desulfovibrio	rs13066142	G	A	0.119141	0.0250891	3.79e-06	-0.041	0.0501	0.4137	22.5503
genus Desulfovibrio	rs16863365	A	G	0.109402	0.0226964	1.79e-06	-0.0129	0.0409	0.7531	23.2347
genus Desulfovibrio	rs2032031	G	A	0.0654931	0.0148681	9.14e-06	-0.0054	0.0274	0.8439	19.4035
genus Desulfovibrio	rs2853179	T	C	-0.0811971	0.0174234	2.42e-06	-0.0438	0.0312	0.1606	21.7178
genus Desulfovibrio	rs72647089	T	G	-0.106594	0.0239337	8.3e-06	-0.0914	0.0379	0.01585	19.8356
genus Dialister	rs10138457	T	C	-0.113054	0.0261933	7.88e-06	0.0436	0.0515	0.3972	18.6291
genus Dialister	rs10938938	A	G	0.0773514	0.0170915	7.37e-06	-0.0291	0.035	0.4058	20.4822
genus Dialister	rs11166701	G	A	-0.0655301	0.013186	5.51e-07	0.0022	0.0262	0.9333	24.6976
genus Dialister	rs2314294	T	C	0.0865932	0.0193719	8.08e-06	-0.054	0.0381	0.1562	19.9813
genus Dialister	rs2435610	A	C	0.0647132	0.0143314	5.93e-06	0.0309	0.0303	0.3078	20.3896
genus Dialister	rs4747450	C	A	0.0668509	0.0147685	5.84e-06	0.0025	0.028	0.9279	20.49
genus Dialister	rs4753063	A	G	0.0596297	0.0130052	4.86e-06	-0.0098	0.0264	0.7094	21.0228
genus Dialister	rs75416973	A	G	0.0727223	0.016451	9.46e-06	0.0347	0.0317	0.2738	19.5412
genus Dialister	rs764177	C	A	-0.0601454	0.0135366	9.61e-06	-0.0456	0.0288	0.113	19.7417
genus Dorea	rs12537781	T	C	-0.055544	0.0125223	9.15e-06	0.0023	0.0302	0.9397	19.6746
genus Dorea	rs13279148	G	A	0.0715309	0.0150878	2.25e-06	-0.0079	0.0375	0.8333	22.4769
genus Dorea	rs3005511	G	A	-0.0516127	0.0112852	5.29e-06	0.0446	0.0293	0.1287	20.9168
genus Dorea	rs3752849	G	A	0.163846	0.036608	7.68e-06	0.0479	0.0649	0.4603	20.0318
genus Dorea	rs4793307	C	T	0.0574165	0.0122472	4.01e-06	-0.0092	0.0281	0.7437	21.9786
genus Dorea	rs62503162	A	G	-0.0974091	0.0194379	7.47e-07	-0.0885	0.0426	0.0377	25.1131
genus Eggerthella	rs112205261	T	C	-0.188618	0.0403613	3.35e-06	0.0189	0.0543	0.7271	21.8392
genus Eggerthella	rs13070736	A	C	-0.121331	0.0272024	7.62e-06	0.0192	0.0346	0.5786	19.8943
genus Eggerthella	rs1784446	A	G	-0.0907728	0.0198096	5.23e-06	-0.0019	0.0263	0.9433	20.9971
genus Eggerthella	rs2223081	A	G	-0.102572	0.0221108	3.89e-06	-0.011	0.0313	0.7261	21.5203
genus Eggerthella	rs2240838	G	A	-0.0980582	0.0197653	7.36e-07	-0.0174	0.0277	0.5309	24.6128
genus Eggerthella	rs2877457	G	A	-0.093486	0.0210208	9.03e-06	0.0316	0.0311	0.3084	19.7786
genus Eggerthella	rs3851328	G	T	0.107774	0.0236527	4.18e-06	0.1112	0.0312	0.0003675	20.7619
genus Eggerthella	rs6430926	T	C	-0.0879736	0.0197127	8.37e-06	-0.0113	0.0261	0.6657	19.9165
genus Eisenbergiella	rs11027642	C	T	0.129006	0.0284844	4.92e-06	-0.0282	0.0385	0.4632	20.5119
genus Eisenbergiella	rs11079158	T	C	0.100627	0.022546	7.35e-06	-0.0363	0.0265	0.171	19.92
genus Eisenbergiella	rs11938607	C	T	-0.0978125	0.0216636	8.22e-06	-0.0391	0.0303	0.1977	20.3858
genus Eisenbergiella	rs12257723	A	C	-0.0952742	0.0211569	8.85e-06	0.0334	0.0294	0.2554	20.279
genus Eisenbergiella	rs12710729	C	A	0.0893384	0.0199069	9.84e-06	-0.0059	0.0247	0.8119	20.1404
genus Eisenbergiella	rs13258851	A	G	0.137001	0.0302124	7.75e-06	-0.0308	0.038	0.4172	20.5626
genus Eisenbergiella	rs1508033	A	C	0.091546	0.0195787	3.23e-06	0.051	0.0273	0.06198	21.8631
genus Eisenbergiella	rs1553971	T	G	0.120965	0.0263054	5.27e-06	-0.0119	0.0323	0.7113	21.1461
genus Enterorhabdus	rs10098492	T	C	0.132323	0.0293688	6.41e-06	0.0355	0.0473	0.4525	20.3001
genus Enterorhabdus	rs2051957	C	T	0.0843291	0.0189864	8.9e-06	0.0199	0.0282	0.4802	19.7274
genus Enterorhabdus	rs3017103	G	A	-0.0980897	0.0208995	2.94e-06	-0.0563	0.0353	0.1109	22.028
genus Enterorhabdus	rs73331712	T	C	0.26199	0.055123	4.85e-06	-0.0072	0.0568	0.8987	22.5894
genus Enterorhabdus	rs77655283	G	A	0.132988	0.0298306	5.88e-06	0.0408	0.0455	0.3693	19.8747
genus Erysipelatoclostridium	rs1434153	G	A	-0.0684526	0.0152443	6.85e-06	-0.0305	0.028	0.2759	20.1635
genus Erysipelatoclostridium	rs16936671	C	T	-0.0968026	0.0217883	6.04e-06	0.0259	0.0432	0.5484	19.7391
genus Erysipelatoclostridium	rs17804233	C	T	0.0662914	0.0144203	4.59e-06	0.0444	0.0275	0.1057	21.1332
genus Erysipelatoclostridium	rs340991	A	G	-0.0740482	0.0158891	3.75e-06	0.0295	0.0265	0.266	21.7185
genus Erysipelatoclostridium	rs45480394	T	G	-0.0687134	0.0151835	7.66e-06	-0.0303	0.0283	0.2858	20.4804
genus Erysipelatoclostridium	rs4697572	A	G	-0.0810636	0.0163308	7.59e-07	-0.0052	0.0282	0.8544	24.6398
genus Erysipelatoclostridium	rs58236560	G	T	-0.111157	0.0234426	2.16e-06	-0.0405	0.0445	0.3627	22.4834
genus Erysipelatoclostridium	rs61806970	C	T	0.142548	0.0320688	9.09e-06	0.0341	0.0567	0.5473	19.7586
genus Erysipelatoclostridium	rs622418	A	G	-0.0668051	0.0143224	3.68e-06	0.0213	0.027	0.4305	21.7564
genus Erysipelatoclostridium	rs6474512	C	A	-0.067015	0.0143201	3.02e-06	-0.0242	0.0276	0.3803	21.9004
genus Erysipelatoclostridium	rs7221249	G	A	-0.0839861	0.0142741	4.31e-09	-0.0497	0.0276	0.07197	34.6192
genus Erysipelatoclostridium	rs9590927	A	G	0.0646003	0.0143479	6.39e-06	-0.0494	0.0261	0.05861	20.2718
genus Erysipelotrichaceae	rs75949021	T	C	-0.169667	0.0374238	3.58e-06	-0.1578	0.0579	0.006442	20.5541
genus Escherichia Shigella	rs112767262	T	C	0.0732963	0.0163589	8.21e-06	0.0077	0.0332	0.8175	20.075
genus Escherichia Shigella	rs113127095	A	G	0.151009	0.0323434	3.33e-06	-0.0234	0.0573	0.6831	21.7989
genus Escherichia Shigella	rs1154904	G	A	0.0613376	0.0130644	3.04e-06	-0.0143	0.0242	0.5539	22.0432
genus Escherichia Shigella	rs118526	A	C	0.0594401	0.013598	8e-06	-0.0415	0.0267	0.1198	19.1077
genus Escherichia Shigella	rs2798105	A	G	-0.100851	0.0222045	8.24e-06	-0.0102	0.0407	0.8023	20.629
genus Escherichia Shigella	rs4731451	G	A	-0.0609885	0.0135157	7.47e-06	0.0071	0.0286	0.8054	20.3619
genus Escherichia Shigella	rs592299	T	C	-0.0592004	0.0129486	4.77e-06	0.0317	0.0262	0.2262	20.9028
genus Escherichia Shigella	rs73208162	A	G	-0.119296	0.024839	2.19e-06	-0.0546	0.0557	0.3266	23.0666
genus Eubacterium brachy group	rs112617308	T	C	-0.170873	0.0362844	2.38e-06	0.0724	0.0428	0.09083	22.1772
genus Eubacterium brachy group	rs13139592	T	C	-0.145997	0.0327192	7.97e-06	0.0005	0.0403	0.9903	19.9105
genus Eubacterium brachy group	rs1384962	G	A	-0.120888	0.0266264	6.99e-06	0.0409	0.0304	0.178	20.613
genus Eubacterium brachy group	rs2913110	T	C	-0.105143	0.022942	4.56e-06	-0.0335	0.0269	0.2135	21.0038
genus Eubacterium brachy group	rs4862235	A	G	-0.104806	0.0225751	3.73e-06	0.0227	0.0279	0.4164	21.5533
genus Eubacterium brachy group	rs6591893	A	G	-0.108225	0.0240319	7.34e-06	0.0055	0.0283	0.8465	20.2805
genus Eubacterium coprostanoligenes group	rs1020520	T	G	-0.0590705	0.0132929	8.89e-06	-0.0283	0.0336	0.3995	19.747
genus Eubacterium coprostanoligenes group	rs10444197	A	G	-0.0505823	0.0113455	5.98e-06	-0.0284	0.0292	0.3293	19.877
genus Eubacterium coprostanoligenes group	rs11052069	C	T	-0.0477832	0.0107833	9.38e-06	-0.0197	0.0261	0.4503	19.6357
genus Eubacterium coprostanoligenes group	rs11720857	C	T	0.0630776	0.0144485	9.26e-06	-0.1055	0.0349	0.002528	19.0592
genus Eubacterium coprostanoligenes group	rs12906958	C	T	-0.0533159	0.0115935	4.35e-06	0.0174	0.0282	0.5365	21.1487
genus Eubacterium coprostanoligenes group	rs17159861	C	T	0.0962228	0.0168388	1.04e-08	0.0264	0.0433	0.5412	32.6538
genus Eubacterium coprostanoligenes group	rs2644213	A	G	-0.0538845	0.0121245	9.86e-06	0.0145	0.0298	0.6259	19.7515
genus Eubacterium coprostanoligenes group	rs62024432	C	T	-0.0769698	0.0172101	7.5e-06	0.0464	0.0427	0.2777	20.002
genus Eubacterium coprostanoligenes group	rs6762473	A	C	-0.0521584	0.0112353	4.26e-06	0.0274	0.0275	0.3188	21.5516
genus Eubacterium coprostanoligenes group	rs9648214	T	C	-0.0828719	0.016431	2.52e-07	0.0423	0.0407	0.2991	25.4382
genus Eubacterium eligens group	rs182318	G	A	-0.0824941	0.0195615	8.4e-06	0.0354	0.047	0.4509	17.7845
genus Eubacterium eligens group	rs2200429	A	G	-0.0888825	0.0198479	5.3e-06	-0.051	0.0461	0.2686	20.0541
genus Eubacterium eligens group	rs265534	T	G	-0.0563756	0.0120127	2.27e-06	-0.0064	0.0267	0.8105	22.0242
genus Eubacterium eligens group	rs6923695	T	G	0.103268	0.0229525	4.87e-06	-0.0119	0.0414	0.7733	20.2428
genus Eubacterium fissicatena group	rs10147907	T	G	0.172263	0.039601	8.27e-06	-0.0189	0.0487	0.6973	18.9222
genus Eubacterium fissicatena group	rs11818408	G	A	0.10585	0.0237114	8.2e-06	-0.0505	0.0279	0.07037	19.9282
genus Eubacterium fissicatena group	rs151257695	A	G	0.20951	0.0454847	3.1e-06	0.0618	0.0552	0.2629	21.2167
genus Eubacterium fissicatena group	rs3771393	T	C	-0.130842	0.0266671	7.38e-07	-0.0229	0.03	0.4436	24.0737
genus Eubacterium fissicatena group	rs6934739	A	G	0.111463	0.0252788	9.75e-06	-0.0277	0.0257	0.2815	19.4423
genus Eubacterium fissicatena group	rs7104872	G	A	0.138612	0.0291906	2.73e-06	0.0311	0.0315	0.323	22.5484
genus Eubacterium hallii group	rs10501370	C	T	-0.115589	0.0252489	5.42e-06	-0.0748	0.0546	0.1706	20.9579
[truncated: 2,155 more rows]

## Sheet: Table S3
Supplementary Table S3: Detailed information of instrumental variables used in MR analyses about gut bacterial taxa on stroke.
				Exposure (Bacteria)			Outcome(AS)
Bacterial taxa	SNP	Effect allele	Other allele	beta.exposure	se.exposure	pval.exposure	beta.outcome	se.outcome	pval.outcome	F
class Actinobacteria	rs10841473	G	C	-0.0583765	0.0123353	2.59e-06	0.012	0.0103	0.248	22.3963
class Actinobacteria	rs11655079	T	C	-0.0560674	0.0124286	5.93e-06	-0.0281	0.0103	0.006328	20.3506
class Actinobacteria	rs11745923	G	T	0.0563759	0.0115529	1.58e-06	-0.0082	0.0097	0.4008	23.8125
class Actinobacteria	rs12049045	A	G	0.0510452	0.0114325	8.63e-06	-0.0019	0.0094	0.8423	19.9355
class Actinobacteria	rs12899991	T	A	-0.0719923	0.0154661	4.03e-06	-0.0056	0.013	0.6648	21.6676
class Actinobacteria	rs134366	A	G	-0.111877	0.023501	1.5e-06	0.0362	0.0206	0.07826	22.6626
class Actinobacteria	rs1376754	G	A	0.0509242	0.0112503	6.71e-06	0.0027	0.0096	0.7785	20.489
class Actinobacteria	rs1515761	C	T	-0.0762317	0.0169884	4.96e-06	-0.0056	0.0141	0.6917	20.1357
class Actinobacteria	rs182549	T	C	-0.111489	0.012066	3.79e-20	-0.0041	0.0118	0.7307	85.3763
class Actinobacteria	rs4945008	G	A	-0.0540741	0.0121393	5.39e-06	-0.002	0.0104	0.8498	19.8423
class Actinobacteria	rs6660520	G	A	-0.0711483	0.0134495	1.11e-07	-0.0203	0.0112	0.06887	27.9845
class Actinobacteria	rs72767435	T	C	-0.126352	0.0273626	2.57e-06	0.0075	0.0257	0.7707	21.3231
class Actinobacteria	rs7322849	T	C	0.0944467	0.0192976	6.21e-07	-0.0122	0.0178	0.4938	23.9534
class Actinobacteria	rs7700479	T	A	-0.0769653	0.0173933	8.62e-06	0.0067	0.0151	0.6559	19.5806
class Actinobacteria	rs80083040	T	G	0.155784	0.0348017	8.62e-06	0.0125	0.0297	0.6735	20.0376
class Actinobacteria	rs8047955	G	A	-0.0575816	0.0116762	8.34e-07	-0.0114	0.0102	0.264	24.32
class Actinobacteria	rs857444	C	T	0.0509553	0.011539	8.92e-06	-0.0105	0.0097	0.277	19.5003
class Actinobacteria	rs961091	G	A	0.0501255	0.011255	8.68e-06	-0.006	0.0095	0.5248	19.8347
class Alphaproteobacteria	rs10803434	A	T	-0.0692742	0.0148866	3.55e-06	0.0053	0.0094	0.5719	21.6547
class Alphaproteobacteria	rs12977163	G	C	0.0690234	0.0153829	7.14e-06	0.0019	0.0099	0.8493	20.1334
class Alphaproteobacteria	rs140912403	C	T	-0.160677	0.0317708	6.2e-07	0.0021	0.0206	0.918	25.5771
class Alphaproteobacteria	rs17061716	G	C	0.0927341	0.0207569	9.33e-06	0.0116	0.0133	0.382	19.9597
class Alphaproteobacteria	rs34569731	G	A	-0.0705145	0.0157564	7.38e-06	-0.0194	0.0133	0.1455	20.0282
class Alphaproteobacteria	rs55876211	C	T	-0.080811	0.0184159	7.54e-06	0.0079	0.0123	0.5217	19.2555
class Alphaproteobacteria	rs62285697	C	T	0.0805256	0.0180912	9.76e-06	-0.0059	0.012	0.626	19.8122
class Alphaproteobacteria	rs76784716	A	G	0.133271	0.0267738	5.09e-07	0.0044	0.0177	0.806	24.7771
class Alphaproteobacteria	rs7960664	A	G	-0.0969489	0.0215149	8.84e-06	-0.039	0.0137	0.004518	20.3052
class Alphaproteobacteria	rs9813022	A	G	-0.0751277	0.0153867	1.05e-06	0.0048	0.0101	0.6318	23.8402
class Bacilli	rs11110282	A	G	-0.101189	0.0217379	4.85e-06	-0.0038	0.0184	0.8352	21.6686
class Bacilli	rs111552159	C	G	0.128032	0.0286921	9.13e-06	0.0149	0.0217	0.4925	19.9119
class Bacilli	rs11730038	G	A	-0.0630747	0.0128717	1.96e-06	-0.0066	0.011	0.5456	24.0126
class Bacilli	rs12797734	T	C	0.0572158	0.0126793	7.21e-06	-0.0058	0.0135	0.6653	20.363
class Bacilli	rs13068444	A	G	0.0601035	0.0136407	9.53e-06	-0.0072	0.0122	0.5563	19.4145
class Bacilli	rs1595463	C	A	0.0476864	0.0108547	7.97e-06	0.0038	0.0095	0.6863	19.2998
class Bacilli	rs1962325	G	C	-0.0554219	0.0114789	1.38e-06	0.0106	0.0101	0.2936	23.3111
class Bacilli	rs28564647	T	G	-0.0613034	0.0137579	7.81e-06	-0.0094	0.0118	0.4238	19.8548
class Bacilli	rs2952251	G	A	0.0598868	0.0123903	1.08e-06	-0.0068	0.0104	0.5135	23.3614
class Bacilli	rs34989881	A	G	0.111056	0.0246039	6.55e-06	-0.002	0.0221	0.9269	20.374
class Bacilli	rs35344081	G	A	0.0619529	0.0127066	1.01e-06	-0.0002	0.011	0.9874	23.7719
class Bacilli	rs4028634	C	T	-0.0520614	0.0109842	2.21e-06	0.0031	0.0095	0.747	22.4644
class Bacilli	rs4459992	T	C	0.0535854	0.0116362	4.3e-06	-0.0022	0.0101	0.8242	21.2066
class Bacilli	rs57872228	C	T	-0.0714773	0.0146647	9.22e-07	-0.0108	0.0125	0.385	23.7569
class Bacilli	rs694949	A	G	-0.081146	0.0180042	7.6e-06	0.0252	0.0159	0.1133	20.3136
class Bacilli	rs74352383	T	A	-0.104496	0.0217083	1.53e-06	-0.0204	0.0175	0.2442	23.1712
class Bacilli	rs74663707	C	T	0.0979154	0.0224074	8.46e-06	-0.0079	0.022	0.7189	19.095
class Bacilli	rs7666190	A	C	0.104044	0.0247934	8.47e-06	-0.029	0.0211	0.1685	17.6101
class Bacilli	rs76717940	T	A	0.156331	0.0325945	1.07e-06	0.0145	0.0214	0.4959	23.0039
class Bacilli	rs77558518	A	G	-0.107255	0.0222879	1.34e-06	0.0129	0.0212	0.544	23.1578
class Bacilli	rs78938557	T	C	0.108007	0.0232858	1.07e-06	-0.0183	0.0206	0.3763	21.514
class Bacilli	rs9581006	T	C	-0.225309	0.0467697	1.79e-06	-0.0098	0.0248	0.6942	23.2075
class Bacteroidia	rs11146701	A	G	0.0473596	0.010541	7.08e-06	0.0133	0.011	0.2239	20.1861
class Bacteroidia	rs111845179	T	C	0.102648	0.0213843	9.24e-07	0.0187	0.0196	0.341	23.0415
class Bacteroidia	rs13291169	C	G	0.0689676	0.0148765	3.75e-06	-0.0011	0.0129	0.931	21.4926
class Bacteroidia	rs17343978	A	C	-0.0552057	0.0120278	8.36e-06	-0.0112	0.0104	0.2795	21.0666
class Bacteroidia	rs2032750	C	T	0.0508393	0.0106807	1.92e-06	0.0083	0.0091	0.3575	22.6569
class Bacteroidia	rs2363574	T	C	0.222741	0.0508055	9.93e-06	0.0564	0.0314	0.07223	19.2211
class Bacteroidia	rs4146051	G	A	0.107377	0.0245661	8.76e-06	0.0389	0.0227	0.08633	19.1051
class Bacteroidia	rs4916508	A	G	0.0466729	0.0105312	8.47e-06	0.011	0.0095	0.2457	19.6415
class Bacteroidia	rs55773148	G	A	-0.121514	0.0236759	3.9e-07	0.0408	0.0207	0.04837	26.3414
class Bacteroidia	rs62531359	T	G	0.0655728	0.0149891	9.09e-06	0.003	0.0132	0.8203	19.138
class Bacteroidia	rs62575403	C	T	0.140055	0.0311128	7.06e-06	0.0434	0.0229	0.0578	20.2637
class Bacteroidia	rs72706335	T	C	-0.22241	0.0493458	7.66e-06	0.034	0.0231	0.1406	20.3146
class Bacteroidia	rs73975615	G	A	-0.207018	0.0442633	1.22e-06	-0.0428	0.0738	0.5618	21.874
class Bacteroidia	rs7546249	A	T	0.0567113	0.0118386	1.55e-06	-0.0057	0.0102	0.5793	22.9477
class Bacteroidia	rs7631304	G	A	-0.0645771	0.0132957	8.37e-07	0.0107	0.0116	0.3583	23.5904
class Bacteroidia	rs79585701	A	C	0.0646823	0.0149628	9.99e-06	0.021	0.0128	0.1	18.6872
class Bacteroidia	rs929878	T	C	0.0548532	0.012153	4.73e-06	-0.0079	0.0104	0.4471	20.3722
class Betaproteobacteria	rs11128180	A	G	0.0592944	0.0128769	3.67e-06	0.0033	0.0123	0.7852	21.2034
class Betaproteobacteria	rs12467854	G	C	0.0641363	0.0131766	1.1e-06	0.0034	0.0111	0.7569	23.692
class Betaproteobacteria	rs1511453	A	G	0.0923492	0.0199158	4.76e-06	-0.0145	0.0183	0.4308	21.5016
class Betaproteobacteria	rs1928341	G	A	-0.0525581	0.0110408	2.02e-06	-0.0145	0.0094	0.1227	22.661
class Betaproteobacteria	rs2321387	G	A	-0.0494596	0.0109424	5.8e-06	0.0033	0.009	0.7164	20.4304
class Betaproteobacteria	rs2367850	G	C	0.064006	0.0130374	9.12e-07	-0.0295	0.0129	0.02224	24.1024
class Betaproteobacteria	rs2613606	T	C	0.0513106	0.0109091	2.2e-06	0.011	0.0093	0.2345	22.1226
class Betaproteobacteria	rs320161	G	A	-0.0572286	0.01262	7.33e-06	0.0011	0.0104	0.9192	20.564
class Betaproteobacteria	rs4033856	T	C	-0.0832423	0.0167237	5.17e-07	0.0128	0.0146	0.3805	24.7756
class Betaproteobacteria	rs56386628	C	T	-0.0622252	0.0135688	5.87e-06	0.0037	0.0116	0.7478	21.0305
class Betaproteobacteria	rs6087811	T	G	-0.0978177	0.0198522	7.44e-07	0.0129	0.017	0.4463	24.2783
class Betaproteobacteria	rs62395635	T	C	0.109741	0.0236	2.94e-06	-0.0238	0.0185	0.1964	21.6229
class Betaproteobacteria	rs72747231	C	G	-0.137281	0.0290338	2.06e-06	0.0234	0.0224	0.2972	22.357
class Betaproteobacteria	rs75242906	C	T	-0.121083	0.028075	9.27e-06	-0.0051	0.0221	0.8168	18.6006
class Betaproteobacteria	rs9964679	A	G	0.052911	0.0114866	4.85e-06	0.0079	0.0099	0.4263	21.2182
class Clostridia	rs10209007	G	C	0.0794173	0.0182427	9.89e-06	-0.0264	0.0165	0.1107	18.9519
class Clostridia	rs10774377	G	A	-0.052659	0.0113858	3.24e-06	0.0156	0.0107	0.1435	21.3904
class Clostridia	rs112334273	G	A	0.0641008	0.0127404	3.81e-07	-0.0131	0.0119	0.2683	25.314
class Clostridia	rs13105690	C	T	0.0529097	0.011818	8.78e-06	-0.0003	0.0105	0.9802	20.0439
class Clostridia	rs13179700	C	T	-0.0511937	0.0109569	3.37e-06	0.0031	0.0096	0.7423	21.8302
class Clostridia	rs13421739	C	G	0.0888472	0.0179655	9.54e-06	-0.0219	0.0183	0.2298	24.4573
class Clostridia	rs1842454	G	A	-0.0547202	0.0127338	8.72e-06	0.004	0.0109	0.7137	18.4663
class Clostridia	rs2273429	A	G	-0.0724037	0.0153105	4.52e-06	0.0176	0.0141	0.2127	22.3637
class Clostridia	rs6797343	T	G	-0.0592279	0.0134556	9.36e-06	-0.0073	0.012	0.5436	19.3752
class Clostridia	rs6814436	C	T	-0.0739995	0.0150815	9.65e-07	0.0003	0.0131	0.9792	24.0751
class Clostridia	rs6815608	C	T	-0.103803	0.0210883	4.02e-07	-0.0029	0.0202	0.8858	24.2291
class Clostridia	rs6934062	G	C	0.0524406	0.0116115	6.53e-06	-0.005	0.0106	0.6362	20.3966
class Clostridia	rs7269302	A	T	-0.0963981	0.0212007	9.04e-06	0.0196	0.02	0.3285	20.6746
class Clostridia	rs72738886	T	C	0.0866169	0.0190393	8.24e-06	-0.0043	0.0161	0.7893	20.6968
class Clostridia	rs72915163	T	C	-0.0581025	0.0120557	1.34e-06	0.008	0.0109	0.4597	23.2276
class Clostridia	rs76767978	G	A	0.0698882	0.0156319	8.4e-06	-0.0204	0.0155	0.1899	19.9887
class Clostridia	rs76860606	C	G	0.0947036	0.0225117	7.53e-06	-0.0012	0.0224	0.9567	17.6977
class Clostridia	rs992074	T	C	-0.255639	0.0508787	8.78e-07	0.0043	0.0232	0.8543	25.2454
class Coriobacteriia	rs11073596	G	T	-0.0510212	0.0114339	8.14e-06	-0.018	0.0103	0.08002	19.9119
class Coriobacteriia	rs11250875	T	C	0.06075	0.0130939	4.83e-06	0.013	0.0114	0.2528	21.5256
class Coriobacteriia	rs11656361	A	C	0.0773006	0.017553	8.02e-06	0.0316	0.0181	0.08006	19.3938
class Coriobacteriia	rs12974142	G	A	0.0789796	0.0177205	8.51e-06	-0.0245	0.016	0.1269	19.8645
class Coriobacteriia	rs13307134	T	C	-0.0565686	0.0126265	7.8e-06	0.0066	0.0116	0.5707	20.0717
class Coriobacteriia	rs1397793	A	G	0.0498855	0.0112446	9.77e-06	-0.0144	0.01	0.1499	19.6816
class Coriobacteriia	rs1816223	G	A	0.0586265	0.0129006	4.84e-06	-0.0017	0.0113	0.8767	20.6523
class Coriobacteriia	rs240104	T	C	-0.0603429	0.0126849	1.52e-06	0.0028	0.0114	0.8043	22.6297
class Coriobacteriia	rs2442778	A	G	0.116408	0.0258545	9.03e-06	0.0052	0.0202	0.7959	20.2718
class Coriobacteriia	rs3025411	A	G	0.0926543	0.0209468	8.27e-06	-0.0064	0.0204	0.7539	19.5657
class Coriobacteriia	rs34739816	G	T	0.0965017	0.0207666	3.88e-06	-0.0025	0.0175	0.888	21.5943
class Coriobacteriia	rs62448869	T	A	-0.0486059	0.0108982	7.87e-06	0.0019	0.0095	0.8413	19.8915
class Coriobacteriia	rs67561917	A	G	-0.0714367	0.0154113	5.39e-06	-0.0046	0.0148	0.7554	21.4864
class Coriobacteriia	rs719099	A	G	0.0778402	0.0155815	5.43e-07	0.03	0.0143	0.03603	24.9568
class Coriobacteriia	rs76779974	C	G	0.0774888	0.0171877	5.63e-06	-0.0045	0.0145	0.7579	20.3256
class Coriobacteriia	rs80046645	C	G	0.25584	0.0561995	4.66e-06	0.031	0.0242	0.2001	20.7239
class Coriobacteriia	rs8010111	A	G	0.103377	0.0229286	6.9e-06	-0.0291	0.0195	0.1367	20.3279
class Deltaproteobacteria	rs1035691	G	A	0.055176	0.0121602	9.65e-06	0.0318	0.0095	0.0007753	20.5882
class Deltaproteobacteria	rs112381107	C	T	0.206594	0.0456908	4.63e-06	-0.0196	0.0223	0.3779	20.4446
class Deltaproteobacteria	rs11599763	C	T	0.0544219	0.0117397	3.94e-06	-0.0199	0.01	0.04536	21.4899
class Deltaproteobacteria	rs16851319	G	C	-0.0705516	0.0150849	5.68e-06	0.0022	0.0143	0.8779	21.874
class Deltaproteobacteria	rs17084793	G	A	-0.0710762	0.015953	5.69e-06	0.0012	0.0127	0.9268	19.8501
class Deltaproteobacteria	rs17791387	A	G	-0.0735881	0.0154246	1.6e-06	-0.0019	0.0124	0.8765	22.7608
class Deltaproteobacteria	rs2692012	G	A	-0.110335	0.0253336	3.14e-06	-0.0035	0.0202	0.8639	18.9685
class Deltaproteobacteria	rs2838334	G	A	0.0561722	0.0124124	5.45e-06	0.0014	0.0101	0.8908	20.4801
class Deltaproteobacteria	rs3935584	C	T	-0.0523484	0.011566	7.5e-06	0.0029	0.0092	0.7488	20.4852
class Deltaproteobacteria	rs4506934	C	T	-0.0936514	0.02012	3.59e-06	0.0107	0.0158	0.4968	21.6657
class Deltaproteobacteria	rs55744759	A	G	-0.0779693	0.0170738	7.31e-06	-0.0085	0.014	0.5444	20.8539
class Deltaproteobacteria	rs6058181	C	T	0.0825716	0.0165958	3.4e-07	-0.0434	0.0135	0.00133	24.7551
class Deltaproteobacteria	rs62020470	A	G	-0.0585411	0.0129358	4.85e-06	-0.0037	0.0104	0.7215	20.4802
class Deltaproteobacteria	rs9928243	C	A	-0.0538457	0.0117718	5.02e-06	0.0058	0.0092	0.5288	20.9226
class Erysipelotrichia	rs1074800	G	A	-0.0492438	0.010887	6.15e-06	0.006	0.0099	0.5431	20.4591
class Erysipelotrichia	rs10781552	C	T	-0.0552212	0.0116074	2.33e-06	0.007	0.0102	0.4902	22.633
class Erysipelotrichia	rs17530232	A	G	0.10305	0.0224648	2.79e-06	-0.0046	0.0227	0.8391	21.0422
class Erysipelotrichia	rs1884466	C	T	-0.0475363	0.0106939	9.53e-06	-0.0048	0.0096	0.6119	19.7596
class Erysipelotrichia	rs2300774	A	G	-0.0524152	0.0106784	8.95e-07	-0.0046	0.0094	0.6249	24.0936
class Erysipelotrichia	rs290833	T	G	-0.0497374	0.0111376	8.03e-06	0.0128	0.0099	0.197	19.9427
class Erysipelotrichia	rs35161940	T	C	-0.0806041	0.0167641	1.85e-06	0.0085	0.0147	0.5626	23.1182
class Erysipelotrichia	rs4078432	T	C	0.0608929	0.0133764	4.23e-06	-0.0099	0.0122	0.4134	20.7231
class Erysipelotrichia	rs56970041	T	G	0.0724145	0.0164471	5.4e-06	0.0013	0.0148	0.9306	19.3853
class Erysipelotrichia	rs62504403	C	T	0.0681159	0.0127883	1.12e-07	-0.0073	0.0114	0.5226	28.3708
class Erysipelotrichia	rs7234058	T	C	-0.0945759	0.0194091	9.12e-07	-0.0368	0.0166	0.02613	23.7438
class Erysipelotrichia	rs7826267	G	T	0.0839071	0.0199131	9.28e-06	-0.0322	0.0219	0.1422	17.755
class Erysipelotrichia	rs8003149	C	T	0.0538798	0.0116888	4.08e-06	-0.0053	0.0103	0.6057	21.2477
class Gammaproteobacteria	rs11181912	G	A	-0.0579153	0.0118796	9.95e-07	0.0133	0.0098	0.175	23.7675
class Gammaproteobacteria	rs12404135	A	G	-0.0788843	0.0172415	8.89e-06	-0.0065	0.0137	0.6372	20.933
class Gammaproteobacteria	rs6469506	T	A	0.0541424	0.0116333	3.29e-06	0.0119	0.0094	0.2047	21.6605
class Gammaproteobacteria	rs6706173	A	C	0.074251	0.0146392	1.99e-07	0.0025	0.0129	0.8487	25.7259
class Gammaproteobacteria	rs75101789	C	T	0.0729012	0.0163003	8.79e-06	0.0185	0.0133	0.1665	20.0022
class Gammaproteobacteria	rs79795896	A	G	-0.15921	0.0351373	7.92e-06	0.0138	0.0218	0.5288	20.5307
class Gammaproteobacteria	rs9494710	C	T	-0.0549673	0.0120924	4.55e-06	-0.0034	0.0102	0.7406	20.6625
class Gammaproteobacteria	rs9973122	A	T	-0.0740614	0.0162596	6.77e-06	-0.0133	0.0148	0.3682	20.7474
class Lentisphaeria	rs1002941	A	G	-0.105025	0.0233484	8.15e-06	0.0107	0.011	0.3274	20.2335
class Lentisphaeria	rs11770843	C	T	0.109431	0.0234879	1.91e-06	0	0.0095	0.9997	21.7066
class Lentisphaeria	rs17114848	G	A	0.152377	0.0324332	4.06e-06	-0.0073	0.0146	0.6155	22.0729
class Lentisphaeria	rs2031282	A	G	0.122368	0.0270329	4.38e-06	0	0.0124	0.9981	20.4904
class Lentisphaeria	rs2731834	G	C	-0.109438	0.023693	4.24e-06	0.0063	0.0103	0.5408	21.3352
class Lentisphaeria	rs2825714	A	G	-0.13741	0.0289246	1.72e-06	0.0195	0.0137	0.1559	22.5685
class Lentisphaeria	rs62570196	C	T	-0.21635	0.0439866	1.08e-06	0.006	0.0181	0.7378	24.1921
class Lentisphaeria	rs72640280	A	G	0.220207	0.0486196	5.18e-06	0.01	0.0194	0.6055	20.5135
class Lentisphaeria	rs73113483	T	A	-0.131217	0.0288713	8.66e-06	0.008	0.0142	0.5739	20.6561
class Lentisphaeria	rs77599476	A	G	0.230292	0.0480168	1.86e-06	-0.0204	0.0216	0.3462	23.0023
class Melainabacteria	rs10148250	A	G	-0.0861928	0.0193381	8.67e-06	0.0143	0.016	0.3741	19.8662
class Melainabacteria	rs10738747	A	G	-0.0814624	0.0184409	9.96e-06	0.0204	0.0091	0.02574	19.5142
class Melainabacteria	rs11150282	T	C	0.0989487	0.0196972	6.03e-07	0.0033	0.0099	0.7378	25.2355
class Melainabacteria	rs113884518	T	C	-0.205352	0.0454982	8.06e-06	0.0045	0.0208	0.8302	20.3709
class Melainabacteria	rs1221147	A	T	-0.123968	0.0278958	7.11e-06	-0.0231	0.0139	0.09655	19.7488
class Melainabacteria	rs16851659	G	C	-0.0896103	0.0186432	1.27e-06	0.0114	0.0093	0.2243	23.1033
class Melainabacteria	rs28678345	T	C	0.214848	0.0470878	6.69e-06	0.0167	0.021	0.425	20.8183
class Melainabacteria	rs367480	A	G	0.083758	0.0185796	8.2e-06	-0.0063	0.0093	0.497	20.3226
class Melainabacteria	rs4129395	G	A	0.0896187	0.0185106	1.48e-06	-0.0028	0.0092	0.759	23.4399
class Melainabacteria	rs73074665	A	T	0.166216	0.0355728	2.87e-06	0.0186	0.0178	0.2968	21.8328
class Melainabacteria	rs789069	A	C	-0.103539	0.0234287	6.85e-06	0.0138	0.0122	0.2569	19.5304
class Melainabacteria	rs79790072	T	C	0.226722	0.0487841	3.29e-06	-0.0194	0.0226	0.3904	21.5989
class Melainabacteria	rs9864379	T	C	-0.159735	0.0292553	5.36e-08	-0.001	0.0147	0.9466	29.812
class Methanobacteria	rs10202904	G	T	0.121754	0.0235357	3.01e-07	0.0092	0.0094	0.3275	26.7616
class Methanobacteria	rs10424197	A	G	0.111274	0.0247517	9.28e-06	0.0142	0.0098	0.1487	20.2105
class Methanobacteria	rs11018665	A	T	0.111465	0.0250516	6.52e-06	-0.0002	0.0097	0.9826	19.7973
class Methanobacteria	rs12825290	C	G	-0.216781	0.0493496	6.08e-06	0.0037	0.0201	0.856	19.2963
class Methanobacteria	rs4257531	G	A	0.164498	0.0364959	7.44e-06	-0.0068	0.0146	0.6414	20.3158
class Methanobacteria	rs56131665	G	A	0.178661	0.039298	6.18e-06	0.0035	0.0167	0.8345	20.669
class Methanobacteria	rs6508769	C	T	-0.153519	0.0344519	8.23e-06	0.0089	0.0133	0.502	19.8563
class Methanobacteria	rs6776814	T	C	-0.199566	0.0411825	1.63e-06	-0.0041	0.0164	0.8046	23.4827
class Methanobacteria	rs73068003	G	T	-0.15814	0.0351803	8.45e-06	0.0069	0.0138	0.6161	20.2062
class Methanobacteria	rs73457410	A	G	0.21534	0.0436695	1.41e-06	-0.0253	0.0177	0.1515	24.316
class Methanobacteria	rs75208022	C	T	-0.227245	0.048763	5.92e-06	0.0086	0.0174	0.6186	21.7174
class Methanobacteria	rs894996	C	A	0.216999	0.0449076	1.88e-06	-0.0265	0.0174	0.1273	23.3494
class Mollicutes	rs10108398	G	A	0.0769142	0.0153953	1.09e-06	0.0151	0.0105	0.1499	24.9595
class Mollicutes	rs11890098	A	G	0.074438	0.0153389	9.57e-07	-0.0064	0.0109	0.559	23.5505
class Mollicutes	rs12566890	T	G	-0.101147	0.0230978	3.65e-06	0.0404	0.0174	0.02008	19.1763
class Mollicutes	rs17214486	C	A	0.06099	0.0135623	6.61e-06	0.0027	0.0105	0.7995	20.2232
class Mollicutes	rs2464826	A	C	0.0944239	0.0211806	8.39e-06	-0.023	0.0145	0.1137	19.8741
class Mollicutes	rs28537087	G	A	0.0820873	0.0188312	8.07e-06	0.0064	0.0138	0.642	19.0019
class Mollicutes	rs3768491	G	A	0.0681052	0.0149061	4.23e-06	0.0214	0.0101	0.03379	20.8753
class Mollicutes	rs4885016	C	T	0.0819606	0.0181628	7.27e-06	-0.032	0.0129	0.01286	20.3631
class Mollicutes	rs6043847	T	C	-0.114937	0.0248606	4.55e-06	-0.0266	0.0191	0.1639	21.3745
class Mollicutes	rs72901605	T	C	-0.0841852	0.0178119	3.26e-06	-0.0037	0.0122	0.7652	22.3383
class Mollicutes	rs74603314	T	C	0.221639	0.0462918	1.56e-06	0.0068	0.0225	0.7616	22.9237
class Mollicutes	rs78169027	A	G	-0.108283	0.0237289	5.88e-06	0.046	0.0166	0.005419	20.8241
class Negativicutes	rs1135612	G	A	0.0529785	0.0119177	9.26e-06	0.0103	0.0117	0.3785	19.7613
class Negativicutes	rs13086907	G	A	0.0625312	0.0131735	1.95e-06	-0.0108	0.0103	0.2926	22.5316
class Negativicutes	rs1447205	C	G	0.0502053	0.0108382	2.93e-06	0.0049	0.0096	0.6129	21.4578
class Negativicutes	rs1643968	T	C	-0.0565284	0.0112298	4.15e-07	-0.0114	0.0101	0.258	25.339
class Negativicutes	rs1649999	A	G	0.0748989	0.0166458	7.58e-06	0.0173	0.0152	0.255	20.2461
class Negativicutes	rs2834062	A	G	0.0489057	0.0108842	8.44e-06	0.0086	0.0099	0.3854	20.1895
class Negativicutes	rs4463806	C	T	0.0543966	0.0129365	7.81e-06	-0.0101	0.0114	0.3763	17.6811
class Negativicutes	rs4722181	T	G	0.0501306	0.0105798	2e-06	0.0016	0.0091	0.8606	22.4518
class Negativicutes	rs60274479	T	C	-0.0659623	0.0134137	1.16e-06	0.0153	0.0124	0.2167	24.1821
class Negativicutes	rs61249479	A	C	0.0777075	0.0168628	2.95e-06	0.0035	0.0158	0.8255	21.2357
class Negativicutes	rs71405394	G	A	-0.114178	0.02405	2.17e-06	-0.0053	0.0204	0.7964	22.539
class Negativicutes	rs73232831	G	A	-0.151829	0.0314932	1.87e-06	0.0247	0.0215	0.2503	23.2421
class Negativicutes	rs9423647	G	A	0.047817	0.0105282	6.06e-06	-0.0165	0.0092	0.07388	20.628
class Verrucomicrobiae	rs11184341	C	G	-0.0655342	0.0142231	4.13e-06	0.0047	0.0104	0.6544	21.2299
class Verrucomicrobiae	rs111862613	T	C	0.090699	0.0196746	3.74e-06	0.0344	0.0237	0.147	21.2517
class Verrucomicrobiae	rs117107102	A	G	0.204683	0.0431572	2.92e-06	-0.0323	0.0223	0.1473	22.4935
class Verrucomicrobiae	rs11729256	T	C	0.0749798	0.0150177	6.73e-07	0.0158	0.0108	0.1458	24.9277
class Verrucomicrobiae	rs12908520	G	A	0.0618926	0.0130946	2.17e-06	-0.0073	0.0093	0.4336	22.3405
class Verrucomicrobiae	rs2602429	T	C	-0.0746844	0.0156194	2.58e-06	-0.026	0.0117	0.02678	22.8629
class Verrucomicrobiae	rs4242783	A	G	-0.0689292	0.0147693	2.64e-06	0.0183	0.0114	0.1087	21.7814
class Verrucomicrobiae	rs4936098	G	A	-0.0648843	0.0135928	1.12e-06	0.0089	0.0099	0.368	22.7856
class Verrucomicrobiae	rs61779207	G	A	-0.0758309	0.0167762	6.72e-06	0.0063	0.0118	0.596	20.4317
class Verrucomicrobiae	rs74542928	T	C	0.112164	0.0236422	1.63e-06	-0.0037	0.0164	0.8214	22.5077
class Verrucomicrobiae	rs9349825	A	G	-0.0704036	0.0147128	2.54e-06	0.0041	0.0105	0.6976	22.8981
class Verrucomicrobiae	rs941682	G	A	-0.0631436	0.0143767	9.61e-06	-0.0096	0.0101	0.3428	19.2904
family Acidaminococcaceae	rs262812	T	C	-0.065675	0.0142257	3.25e-06	0.0017	0.0111	0.8773	21.3134
family Acidaminococcaceae	rs2933324	G	A	0.0662557	0.0140257	2.24e-06	-0.0284	0.0102	0.005232	22.315
family Acidaminococcaceae	rs45497800	T	C	-0.117863	0.0257351	5.86e-06	-0.0194	0.0209	0.3517	20.9751
family Acidaminococcaceae	rs6427992	C	G	0.0595857	0.01296	4.24e-06	0.0068	0.0093	0.4613	21.1385
family Acidaminococcaceae	rs6589457	G	A	-0.165911	0.0349516	2.32e-06	0.013	0.0218	0.5525	22.5329
family Acidaminococcaceae	rs6923842	T	C	-0.0796106	0.0169192	2.21e-06	-0.0165	0.0121	0.1724	22.1402
family Acidaminococcaceae	rs74540770	G	A	-0.108969	0.0243533	7.09e-06	0.019	0.0178	0.286	20.0212
family Acidaminococcaceae	rs78702810	T	C	-0.143755	0.0323244	9.16e-06	-0.014	0.0207	0.5004	19.7781
family Actinomycetaceae	rs2889192	T	G	-0.0887537	0.0195009	3.64e-06	-0.0078	0.0113	0.4895	20.714
family Actinomycetaceae	rs34583783	G	T	0.123756	0.026427	5.48e-06	-0.0076	0.0151	0.6141	21.9299
family Actinomycetaceae	rs35011108	A	G	0.241826	0.0503796	1.83e-06	-0.0028	0.0246	0.9078	23.0407
family Actinomycetaceae	rs4073240	G	A	0.0747546	0.0164684	6.05e-06	-0.0031	0.0104	0.7663	20.605
family Actinomycetaceae	rs58484246	T	C	0.0761407	0.0169007	6.12e-06	0.0052	0.0101	0.606	20.2966
family Alcaligenaceae	rs112135816	T	G	-0.0775052	0.0171554	5.28e-06	-0.0211	0.0142	0.1376	20.4108
family Alcaligenaceae	rs112159068	A	T	0.131484	0.0281089	3.56e-06	0.0116	0.0207	0.5763	21.8805
family Alcaligenaceae	rs1153990	A	G	-0.058727	0.0128306	5.97e-06	-0.0234	0.0111	0.03487	20.9499
family Alcaligenaceae	rs147968	C	T	0.0489475	0.0110321	9.13e-06	-0.0119	0.0094	0.2053	19.6854
family Alcaligenaceae	rs17000015	A	T	-0.0609257	0.0125363	1.13e-06	0.0094	0.0112	0.4034	23.619
family Alcaligenaceae	rs2184675	A	T	-0.0563972	0.0124753	6.08e-06	-0.0063	0.0111	0.5693	20.4368
family Alcaligenaceae	rs2367850	G	C	0.0629104	0.0131712	1.85e-06	-0.0295	0.0129	0.02224	22.8136
family Alcaligenaceae	rs28480294	C	T	0.0516967	0.0115503	6.61e-06	-0.0029	0.0098	0.7694	20.0327
family Alcaligenaceae	rs4033856	T	C	-0.081834	0.0168931	1.03e-06	0.0128	0.0146	0.3805	23.4665
family Alcaligenaceae	rs62191117	A	G	0.0684302	0.0133636	2.76e-07	0.0035	0.0113	0.7599	26.221
family Alcaligenaceae	rs62395635	T	C	0.110583	0.0238514	3.35e-06	-0.0238	0.0185	0.1964	21.4956
family Alcaligenaceae	rs67737557	C	G	0.0738409	0.0151678	1.04e-06	-0.0078	0.0124	0.5314	23.7
family Alcaligenaceae	rs6969323	A	C	-0.0593564	0.0129137	3.89e-06	0.0147	0.0108	0.1753	21.1268
family Alcaligenaceae	rs7302582	G	C	-0.106817	0.023298	3.34e-06	0.03	0.019	0.1142	21.0205
family Alcaligenaceae	rs74776516	T	G	-0.0944052	0.0213287	6.85e-06	-0.0125	0.0188	0.5042	19.5913
family Alcaligenaceae	rs7638039	T	C	0.0603335	0.0127779	2.7e-06	0.01	0.0112	0.3708	22.2945
family Alcaligenaceae	rs9537886	A	C	-0.0570888	0.0110683	2.35e-07	0.003	0.0096	0.7543	26.6036
family Alcaligenaceae	rs9964679	A	G	0.0537051	0.0116008	4.47e-06	0.0079	0.0099	0.4263	21.4316
family Bacteroidaceae	rs11585893	A	G	-0.0740746	0.0147633	1.8e-06	-0.0248	0.0144	0.08388	25.1751
family Bacteroidaceae	rs13207588	A	G	-0.059205	0.0131195	7.48e-06	0.0055	0.0128	0.6673	20.3649
family Bacteroidaceae	rs1340391	T	C	-0.0592004	0.0132244	6.73e-06	-0.0054	0.0129	0.6722	20.04
family Bacteroidaceae	rs17619981	T	G	0.0880978	0.0187002	2.69e-06	-0.0152	0.0154	0.3235	22.1941
family Bacteroidaceae	rs2023437	T	C	-0.0782325	0.0167634	5.02e-06	0.0254	0.0147	0.08287	21.7796
family Bacteroidaceae	rs2366421	T	A	-0.0528153	0.0117124	7.65e-06	0.0066	0.0102	0.5138	20.3342
family Bacteroidaceae	rs495004	C	G	-0.0607475	0.0129865	3.42e-06	0.0035	0.0118	0.769	21.8813
family Bacteroidaceae	rs66474973	G	T	0.0812515	0.0164479	6.81e-07	-0.0294	0.0151	0.05134	24.4029
family Bacteroidaceae	rs66710942	T	C	-0.0488038	0.0107412	5.86e-06	-0.0134	0.0097	0.1671	20.6444
family Bacteroidaceae	rs6795673	C	T	0.0538565	0.0105251	3.38e-07	-0.0047	0.0091	0.6055	26.1833
family Bacteroidaceae	rs9507307	C	T	0.0604456	0.0129128	2.13e-06	-0.0038	0.012	0.7503	21.9123
family Bacteroidales S24 7group	rs10872669	G	A	0.123071	0.0275665	9.49e-06	-0.0044	0.0158	0.7821	19.9319
family Bacteroidales S24 7group	rs11135366	C	G	0.0842142	0.0183739	8.78e-06	-0.01	0.0104	0.3352	21.0072
family Bacteroidales S24 7group	rs12748533	G	T	-0.0821108	0.0172701	2.59e-06	0.0063	0.0103	0.541	22.6053
family Bacteroidales S24 7group	rs17043785	T	C	-0.176187	0.0347133	5.12e-07	0.0194	0.02	0.3299	25.7606
family Bacteroidales S24 7group	rs1850003	A	G	0.084048	0.0177806	2.41e-06	-0.0057	0.0107	0.5918	22.3441
family Bacteroidales S24 7group	rs61508842	T	C	0.122574	0.0272389	7.83e-06	0.0009	0.0152	0.9508	20.2497
family Bacteroidales S24 7group	rs6831034	T	A	-0.0956546	0.0205228	6.1e-06	0.0057	0.0117	0.6249	21.7239
family Bacteroidales S24 7group	rs738193	T	C	0.0847328	0.0165856	3.82e-07	0.0068	0.01	0.493	26.1
family Bacteroidales S24 7group	rs78609301	A	G	-0.0867065	0.0195709	7.09e-06	0.0151	0.0111	0.1769	19.6283
family Bacteroidales S24 7group	rs941000	T	C	-0.0850266	0.0163382	3.16e-07	-0.0007	0.0094	0.9389	27.0833
family Bifidobacteriaceae	rs10496759	G	C	0.0637133	0.0144305	8.8e-06	0.0022	0.0119	0.851	19.4938
family Bifidobacteriaceae	rs10831953	G	A	0.0537537	0.0123746	9.95e-06	-0.0107	0.0105	0.3107	18.8692
family Bifidobacteriaceae	rs10841473	G	C	-0.0613031	0.0128844	2.28e-06	0.012	0.0103	0.248	22.6379
family Bifidobacteriaceae	rs10857328	T	A	0.0562	0.0126395	7.24e-06	-0.0012	0.01	0.905	19.7703
family Bifidobacteriaceae	rs12446429	T	C	0.0810099	0.019073	8.53e-06	0.0073	0.0194	0.7057	18.0401
family Bifidobacteriaceae	rs13020688	G	A	0.0584045	0.0122081	1.57e-06	0.0062	0.0097	0.5252	22.8874
family Bifidobacteriaceae	rs182549	T	C	-0.11707	0.0126703	5.94e-20	-0.0041	0.0118	0.7307	85.3724
family Bifidobacteriaceae	rs4567981	T	A	0.0577763	0.0117388	8.88e-07	-0.0172	0.0093	0.06479	24.2243
family Bifidobacteriaceae	rs4957061	T	C	0.0569873	0.0116907	1.15e-06	0.0214	0.0107	0.04633	23.7616
family Bifidobacteriaceae	rs540489	T	G	-0.0632518	0.013817	5.37e-06	-0.0132	0.0118	0.2615	20.9565
family Bifidobacteriaceae	rs55888705	A	G	0.053673	0.0120586	8.66e-06	-0.0021	0.0098	0.8287	19.8115
family Bifidobacteriaceae	rs677208	C	G	-0.0728589	0.0164821	6e-06	0.0038	0.0139	0.7859	19.5407
family Bifidobacteriaceae	rs6899771	A	G	-0.0914312	0.0202604	7.28e-06	0.0315	0.0156	0.0441	20.3654
family Bifidobacteriaceae	rs7174549	T	C	-0.0551726	0.0124655	6.87e-06	-0.0148	0.0097	0.1251	19.5897
family Bifidobacteriaceae	rs7322849	T	C	0.110676	0.0200996	1.74e-08	-0.0122	0.0178	0.4938	30.3202
family Bifidobacteriaceae	rs73797465	T	G	-0.0942612	0.0208421	4.85e-06	0.0205	0.0189	0.2789	20.4542
family Bifidobacteriaceae	rs76671854	C	G	-0.0892981	0.0183177	1.04e-06	0.0179	0.0151	0.2344	23.7653
family Bifidobacteriaceae	rs857444	C	T	0.0553965	0.0120669	3.82e-06	-0.0105	0.0097	0.277	21.0753
family Clostridiaceae1	rs10875374	T	C	0.0536759	0.0119436	8.1e-06	-0.0036	0.0092	0.6949	20.1971
family Clostridiaceae1	rs12186080	G	A	0.0748236	0.016246	5.34e-06	-0.0212	0.0125	0.08934	21.2121
family Clostridiaceae1	rs12341505	G	A	0.0814503	0.0179338	4.54e-06	-0.0201	0.0139	0.1473	20.6272
family Clostridiaceae1	rs12490337	C	G	-0.0616944	0.013693	6.91e-06	0.017	0.0109	0.1173	20.2999
family Clostridiaceae1	rs2795528	G	A	-0.180969	0.0390911	3.81e-06	0.0275	0.0224	0.2199	21.4315
family Clostridiaceae1	rs2817172	C	T	0.0563367	0.012392	5.27e-06	-0.0095	0.0097	0.3275	20.6681
family Clostridiaceae1	rs4723021	T	C	-0.106376	0.0241944	7.42e-06	0.0548	0.02	0.006047	19.3311
family Clostridiaceae1	rs550843	T	C	-0.0734787	0.0168383	7.09e-06	-0.0016	0.0137	0.9093	19.0426
family Clostridiaceae1	rs56188186	A	G	0.0967773	0.0217471	8.24e-06	-0.0211	0.0173	0.2223	19.8036
family Clostridiaceae1	rs62397761	A	G	0.0615805	0.0136198	9.08e-06	0.0032	0.0114	0.778	20.443
family Clostridiaceae1	rs881532	G	A	0.0533035	0.0119011	7.9e-06	-0.0032	0.0094	0.7347	20.0603
family Clostridiales vadin BB60 group	rs10517600	G	T	-0.0626993	0.0139364	6.83e-06	0.0042	0.0091	0.6462	20.2406
family Clostridiales vadin BB60 group	rs10904722	C	T	-0.0672314	0.0147123	5.05e-06	-0.0109	0.0098	0.2634	20.8825
family Clostridiales vadin BB60 group	rs118104867	C	T	0.214464	0.0455098	3.44e-06	0.0244	0.0233	0.2943	22.2075
family Clostridiales vadin BB60 group	rs13409132	A	G	-0.165419	0.0352154	4.37e-06	-0.0235	0.0208	0.26	22.0651
family Clostridiales vadin BB60 group	rs17121075	G	A	0.0769254	0.0172234	7.91e-06	0.0033	0.0118	0.7821	19.9481
family Clostridiales vadin BB60 group	rs2191834	T	G	-0.0746375	0.0159136	2.5e-06	0.0036	0.0105	0.7304	21.9977
family Clostridiales vadin BB60 group	rs28691777	C	T	0.137134	0.0266996	6.96e-07	0.0221	0.0189	0.2429	26.3804
family Clostridiales vadin BB60 group	rs34088226	A	G	-0.117807	0.026924	7.66e-06	-0.0044	0.019	0.8181	19.1453
family Clostridiales vadin BB60 group	rs55682560	C	T	-0.131519	0.0261319	4.97e-07	0.0229	0.0187	0.2218	25.33
family Clostridiales vadin BB60 group	rs6588624	A	G	0.0662317	0.0138147	1.79e-06	0.012	0.0092	0.1934	22.9852
family Clostridiales vadin BB60 group	rs66714985	A	C	0.116908	0.0252447	4.85e-06	-0.0038	0.0181	0.8334	21.4461
family Clostridiales vadin BB60 group	rs6755871	C	G	-0.0613825	0.0138976	9.33e-06	-0.0045	0.0104	0.6655	19.5079
family Clostridiales vadin BB60 group	rs7226487	A	G	-0.0643682	0.0138701	3.58e-06	-0.0016	0.0092	0.8619	21.5369
family Clostridiales vadin BB60 group	rs7538034	T	G	-0.078598	0.0165982	2.37e-06	0	0.0113	0.9969	22.4234
family Clostridiales vadin BB60 group	rs7725895	A	G	-0.116224	0.0240367	3.94e-06	0.0101	0.0172	0.5558	23.3799
family Clostridiales vadin BB60 group	rs989682	A	G	0.070194	0.0155364	6.85e-06	0.0066	0.0103	0.5228	20.4126
family Clostridiales vadin BB60 group	rs9979874	G	C	-0.0738925	0.0150911	1.05e-06	0.0087	0.0101	0.3878	23.975
family Coriobacteriaceae	rs11073596	G	T	-0.0510212	0.0114339	8.14e-06	-0.018	0.0103	0.08002	19.9119
family Coriobacteriaceae	rs11250875	T	C	0.06075	0.0130939	4.83e-06	0.013	0.0114	0.2528	21.5256
family Coriobacteriaceae	rs11656361	A	C	0.0773006	0.017553	8.02e-06	0.0316	0.0181	0.08006	19.3938
family Coriobacteriaceae	rs12974142	G	A	0.0789796	0.0177205	8.51e-06	-0.0245	0.016	0.1269	19.8645
family Coriobacteriaceae	rs13307134	T	C	-0.0565686	0.0126265	7.8e-06	0.0066	0.0116	0.5707	20.0717
family Coriobacteriaceae	rs1397793	A	G	0.0498855	0.0112446	9.77e-06	-0.0144	0.01	0.1499	19.6816
family Coriobacteriaceae	rs1816223	G	A	0.0586265	0.0129006	4.84e-06	-0.0017	0.0113	0.8767	20.6523
family Coriobacteriaceae	rs240104	T	C	-0.0603429	0.0126849	1.52e-06	0.0028	0.0114	0.8043	22.6297
family Coriobacteriaceae	rs2442778	A	G	0.116408	0.0258545	9.03e-06	0.0052	0.0202	0.7959	20.2718
family Coriobacteriaceae	rs3025411	A	G	0.0926543	0.0209468	8.27e-06	-0.0064	0.0204	0.7539	19.5657
family Coriobacteriaceae	rs34739816	G	T	0.0965017	0.0207666	3.88e-06	-0.0025	0.0175	0.888	21.5943
family Coriobacteriaceae	rs62448869	T	A	-0.0486059	0.0108982	7.87e-06	0.0019	0.0095	0.8413	19.8915
family Coriobacteriaceae	rs67561917	A	G	-0.0714367	0.0154113	5.39e-06	-0.0046	0.0148	0.7554	21.4864
family Coriobacteriaceae	rs719099	A	G	0.0778402	0.0155815	5.43e-07	0.03	0.0143	0.03603	24.9568
family Coriobacteriaceae	rs76779974	C	G	0.0774888	0.0171877	5.63e-06	-0.0045	0.0145	0.7579	20.3256
family Coriobacteriaceae	rs80046645	C	G	0.25584	0.0561995	4.66e-06	0.031	0.0242	0.2001	20.7239
family Coriobacteriaceae	rs8010111	A	G	0.103377	0.0229286	6.9e-06	-0.0291	0.0195	0.1367	20.3279
family Defluviitaleaceae	rs112893842	T	C	0.110761	0.0232545	2.75e-06	0.0117	0.0142	0.4113	22.6861
family Defluviitaleaceae	rs1582238	C	T	-0.0801923	0.0167061	1.69e-06	0.0032	0.0096	0.7381	23.0417
family Defluviitaleaceae	rs17051335	C	T	-0.134314	0.0292201	4.58e-06	-0.0095	0.018	0.5987	21.129
family Defluviitaleaceae	rs1908593	T	C	0.070223	0.0156601	7.86e-06	-0.0109	0.0097	0.2616	20.108
family Defluviitaleaceae	rs28696126	T	A	0.107106	0.0238173	5.56e-06	0.0131	0.0135	0.3314	20.2229
family Defluviitaleaceae	rs4344384	T	G	-0.0708803	0.0156121	5.86e-06	-0.0036	0.0093	0.6994	20.6124
family Defluviitaleaceae	rs4677103	A	G	0.0977203	0.0197033	9.42e-07	0.0311	0.0139	0.0249	24.5975
family Defluviitaleaceae	rs540220	C	T	0.123954	0.0289814	9.48e-06	-0.0314	0.0185	0.08907	18.2929
family Defluviitaleaceae	rs55658617	T	C	0.177314	0.0361844	1.41e-06	0.0373	0.0241	0.1217	24.0128
family Defluviitaleaceae	rs72731813	C	T	-0.149751	0.0293415	2.76e-07	0.0377	0.0175	0.03097	26.048
family Defluviitaleaceae	rs9608282	T	G	0.139014	0.0299429	4.61e-06	0.0211	0.0189	0.2651	21.5541
family Defluviitaleaceae	rs9725395	A	G	-0.138357	0.0295185	3.41e-06	0.0028	0.0172	0.8701	21.9692
family Desulfovibrionaceae	rs112381107	C	T	0.211435	0.0456962	2.82e-06	-0.0196	0.0223	0.3779	21.4089
family Desulfovibrionaceae	rs11599763	C	T	0.0555931	0.0117493	2.5e-06	-0.0199	0.01	0.04536	22.3881
family Desulfovibrionaceae	rs16851319	G	C	-0.0732697	0.0150964	2.4e-06	0.0022	0.0143	0.8779	23.556
family Desulfovibrionaceae	rs17791387	A	G	-0.0729251	0.0154381	2.1e-06	-0.0019	0.0124	0.8765	22.3134
family Desulfovibrionaceae	rs2692012	G	A	-0.114231	0.0253568	1.56e-06	-0.0035	0.0202	0.8639	20.2945
family Desulfovibrionaceae	rs2838334	G	A	0.0571419	0.012423	3.82e-06	0.0014	0.0101	0.8908	21.1571
family Desulfovibrionaceae	rs3935584	C	T	-0.0525838	0.0115757	6.78e-06	0.0029	0.0092	0.7488	20.6352
family Desulfovibrionaceae	rs4506934	C	T	-0.0943381	0.020138	3.16e-06	0.0107	0.0158	0.4968	21.9453
family Desulfovibrionaceae	rs6058181	C	T	0.0834742	0.0166111	2.7e-07	-0.0434	0.0135	0.00133	25.2527
family Desulfovibrionaceae	rs7164160	A	T	-0.0574455	0.0129468	7.34e-06	-0.0052	0.0105	0.6195	19.6873
family Desulfovibrionaceae	rs72647048	T	C	-0.0770089	0.017089	9.61e-06	-0.0091	0.014	0.5148	20.3071
family Desulfovibrionaceae	rs9928243	C	A	-0.0541732	0.0117819	4.48e-06	0.0058	0.0092	0.5288	21.1416
family Enterobacteriaceae	rs11026530	T	C	0.0822408	0.0186379	9.43e-06	-0.0232	0.0144	0.1069	19.4707
family Enterobacteriaceae	rs111229068	A	T	0.110561	0.0241719	3.65e-06	0.0221	0.0169	0.1908	20.921
family Enterobacteriaceae	rs2374342	C	A	0.0582927	0.0126195	4.52e-06	-0.0185	0.01	0.06456	21.3375
family Enterobacteriaceae	rs35673018	G	A	0.0899642	0.0202934	7.63e-06	0.0089	0.0169	0.5971	19.653
family Enterobacteriaceae	rs4792380	A	T	0.115598	0.0257683	9.49e-06	0.0233	0.0202	0.2487	20.1247
family Enterobacteriaceae	rs504442	T	G	0.084159	0.0189479	5.17e-06	-0.002	0.0146	0.8928	19.7278
family Enterobacteriaceae	rs61973590	C	G	-0.0605392	0.0133696	8.54e-06	-0.0027	0.0105	0.796	20.5039
family Enterobacteriaceae	rs62210023	A	G	0.0606754	0.0130125	3.13e-06	0.0042	0.0099	0.6742	21.7422
family Enterobacteriaceae	rs78143293	A	G	-0.0848521	0.0170415	1.2e-06	-0.0182	0.0129	0.1576	24.7919
family Enterobacteriaceae	rs79757635	C	A	0.0758597	0.0171286	9.32e-06	0.0092	0.0137	0.5013	19.6146
family Enterobacteriaceae	rs80319214	C	G	0.0990404	0.0215877	6.95e-06	0.0297	0.0201	0.1394	21.0481
family Erysipelotrichaceae	rs1074800	G	A	-0.0492438	0.010887	6.15e-06	0.006	0.0099	0.5431	20.4591
family Erysipelotrichaceae	rs10781552	C	T	-0.0552212	0.0116074	2.33e-06	0.007	0.0102	0.4902	22.633
family Erysipelotrichaceae	rs17530232	A	G	0.10305	0.0224648	2.79e-06	-0.0046	0.0227	0.8391	21.0422
family Erysipelotrichaceae	rs1884466	C	T	-0.0475363	0.0106939	9.53e-06	-0.0048	0.0096	0.6119	19.7596
family Erysipelotrichaceae	rs2300774	A	G	-0.0524152	0.0106784	8.95e-07	-0.0046	0.0094	0.6249	24.0936
family Erysipelotrichaceae	rs290833	T	G	-0.0497374	0.0111376	8.03e-06	0.0128	0.0099	0.197	19.9427
family Erysipelotrichaceae	rs35161940	T	C	-0.0806041	0.0167641	1.85e-06	0.0085	0.0147	0.5626	23.1182
family Erysipelotrichaceae	rs4078432	T	C	0.0608929	0.0133764	4.23e-06	-0.0099	0.0122	0.4134	20.7231
family Erysipelotrichaceae	rs56970041	T	G	0.0724145	0.0164471	5.4e-06	0.0013	0.0148	0.9306	19.3853
family Erysipelotrichaceae	rs62504403	C	T	0.0681159	0.0127883	1.12e-07	-0.0073	0.0114	0.5226	28.3708
family Erysipelotrichaceae	rs7234058	T	C	-0.0945759	0.0194091	9.12e-07	-0.0368	0.0166	0.02613	23.7438
family Erysipelotrichaceae	rs7826267	G	T	0.0839071	0.0199131	9.28e-06	-0.0322	0.0219	0.1422	17.755
family Erysipelotrichaceae	rs8003149	C	T	0.0538798	0.0116888	4.08e-06	-0.0053	0.0103	0.6057	21.2477
family Lachnospiraceae	rs10402491	C	T	0.0661701	0.014851	7.58e-06	-0.0311	0.0141	0.02701	19.8524
family Lachnospiraceae	rs11139361	C	T	-0.0494463	0.0110503	4.26e-06	-0.0149	0.0095	0.1176	20.0226
family Lachnospiraceae	rs112040820	A	G	0.0549584	0.0117086	2.42e-06	-0.0119	0.011	0.2779	22.0322
family Lachnospiraceae	rs11755180	C	G	-0.049227	0.0104894	2.69e-06	-0.009	0.0095	0.3465	22.0245
family Lachnospiraceae	rs11841382	G	T	-0.0718128	0.017462	9.58e-06	0.0243	0.0172	0.1568	16.9128
family Lachnospiraceae	rs11979110	T	C	-0.0500924	0.0105069	1.82e-06	-0.0118	0.0096	0.2172	22.7297
family Lachnospiraceae	rs1205443	A	G	0.0501415	0.0112157	7.29e-06	0.0263	0.01	0.008851	19.9867
family Lachnospiraceae	rs12562372	G	T	-0.0515295	0.01067	1.43e-06	0.0208	0.0112	0.06318	23.3229
family Lachnospiraceae	rs12760724	A	C	-0.0484566	0.0107934	7.27e-06	0.0061	0.0095	0.5187	20.1553
family Lachnospiraceae	rs13005175	G	A	-0.0993483	0.0218395	8.37e-06	0.0068	0.0183	0.711	20.6936
family Lachnospiraceae	rs146660815	T	C	-0.215114	0.0476778	6.53e-06	0.0188	0.0238	0.4289	20.3566
family Lachnospiraceae	rs2159863	A	G	-0.0585831	0.0128742	3.7e-06	-0.0014	0.0113	0.904	20.7064
family Lachnospiraceae	rs2910921	C	T	-0.160302	0.035832	8.42e-06	0.0208	0.023	0.3641	20.0141
family Lachnospiraceae	rs3127230	C	T	-0.0503537	0.0112201	6.2e-06	-0.0052	0.0102	0.6097	20.1405
family Lachnospiraceae	rs35524804	T	C	-0.0607481	0.0125216	2.45e-06	-0.0184	0.0115	0.1078	23.5367
family Lachnospiraceae	rs7359994	C	T	0.0503142	0.0112482	5.36e-06	0.0027	0.0096	0.777	20.0085
family Lachnospiraceae	rs79086868	T	C	0.0776723	0.0164472	3.01e-06	0.0028	0.0143	0.8457	22.3022
family Lachnospiraceae	rs959845	T	C	0.0493666	0.0107801	5.17e-06	-0.0047	0.0103	0.6516	20.9711
family Lachnospiraceae	rs9929145	G	A	-0.125721	0.0245233	2.84e-07	0.0222	0.0201	0.2694	26.282
family Lactobacillaceae	rs11674854	C	T	-0.0830224	0.0175267	2.6e-06	-0.0086	0.0103	0.4032	22.4383
family Lactobacillaceae	rs1530559	G	A	0.0772453	0.0176921	9.65e-06	0.008	0.0104	0.44	19.0627
family Lactobacillaceae	rs1590596	C	G	-0.10381	0.0220135	3.9e-06	0.0274	0.0116	0.01786	22.2382
family Lactobacillaceae	rs16861661	G	A	-0.193287	0.0379293	2.7e-07	0.0226	0.0199	0.2578	25.969
family Lactobacillaceae	rs328312	T	A	0.082529	0.0168225	8.69e-07	-0.0017	0.009	0.8513	24.0676
family Lactobacillaceae	rs6092149	A	T	-0.0825646	0.0170282	1.38e-06	-0.0051	0.0101	0.6132	23.5099
family Lactobacillaceae	rs62314653	C	A	0.177082	0.0392269	6.59e-06	0.0113	0.0212	0.5951	20.3789
family Lactobacillaceae	rs74599091	A	G	0.191613	0.0425039	7.7e-06	0.008	0.0225	0.7219	20.3232
family Lactobacillaceae	rs768253	T	G	-0.0792344	0.0170604	3.61e-06	0.0084	0.0094	0.3717	21.5699
family Lactobacillaceae	rs77478751	A	G	-0.219178	0.0473566	5.96e-06	0.0269	0.0255	0.2921	21.4207
family Lactobacillaceae	rs921925	A	C	0.0999419	0.0201687	5.77e-07	0.0073	0.0111	0.5118	24.555
family Lactobacillaceae	rs9345899	A	G	-0.124042	0.0278946	9.45e-06	-0.0036	0.0149	0.8068	19.7741
family Methanobacteriaceae	rs10202904	G	T	0.121754	0.0235357	3.01e-07	0.0092	0.0094	0.3275	26.7616
family Methanobacteriaceae	rs10424197	A	G	0.111274	0.0247517	9.28e-06	0.0142	0.0098	0.1487	20.2105
family Methanobacteriaceae	rs11018665	A	T	0.111465	0.0250516	6.52e-06	-0.0002	0.0097	0.9826	19.7973
family Methanobacteriaceae	rs12825290	C	G	-0.216781	0.0493496	6.08e-06	0.0037	0.0201	0.856	19.2963
family Methanobacteriaceae	rs4257531	G	A	0.164498	0.0364959	7.44e-06	-0.0068	0.0146	0.6414	20.3158
family Methanobacteriaceae	rs56131665	G	A	0.178661	0.039298	6.18e-06	0.0035	0.0167	0.8345	20.669
family Methanobacteriaceae	rs6508769	C	T	-0.153519	0.0344519	8.23e-06	0.0089	0.0133	0.502	19.8563
family Methanobacteriaceae	rs6776814	T	C	-0.199566	0.0411825	1.63e-06	-0.0041	0.0164	0.8046	23.4827
family Methanobacteriaceae	rs73068003	G	T	-0.15814	0.0351803	8.45e-06	0.0069	0.0138	0.6161	20.2062
family Methanobacteriaceae	rs73457410	A	G	0.21534	0.0436695	1.41e-06	-0.0253	0.0177	0.1515	24.316
family Methanobacteriaceae	rs75208022	C	T	-0.227245	0.048763	5.92e-06	0.0086	0.0174	0.6186	21.7174
family Methanobacteriaceae	rs894996	C	A	0.216999	0.0449076	1.88e-06	-0.0265	0.0174	0.1273	23.3494
family Oxalobacteraceae	rs111966731	T	C	0.204031	0.0445746	4.56e-06	0.0169	0.0195	0.3847	20.9516
family Oxalobacteraceae	rs11246212	C	T	-0.13607	0.0291797	4.51e-06	0.0082	0.014	0.558	21.7452
family Oxalobacteraceae	rs12002250	A	C	0.196145	0.044523	5.53e-06	-0.0078	0.0208	0.7079	19.4082
family Oxalobacteraceae	rs12509763	C	G	-0.16332	0.0360823	8.05e-06	0.0055	0.0173	0.7503	20.4876
family Oxalobacteraceae	rs1569853	T	C	-0.140043	0.0281704	7.45e-07	0.0048	0.0131	0.7142	24.7136
family Oxalobacteraceae	rs17138946	G	T	-0.189444	0.0430248	8.09e-06	0.027	0.0197	0.1717	19.3876
family Oxalobacteraceae	rs36057338	G	T	0.181604	0.0398742	6.26e-06	0.0088	0.018	0.6233	20.7428
family Oxalobacteraceae	rs4428215	G	A	0.12561	0.0230053	4.88e-08	-0.0004	0.0109	0.9739	29.8121
family Oxalobacteraceae	rs561239	A	G	0.105525	0.0236769	7.19e-06	-0.0051	0.0108	0.6335	19.8637
family Oxalobacteraceae	rs6000536	C	T	-0.118383	0.0241355	7.39e-07	-0.0099	0.0115	0.3933	24.0584
family Oxalobacteraceae	rs62435498	C	A	0.181521	0.0400608	7.46e-06	0.0037	0.0196	0.8489	20.5312
family Oxalobacteraceae	rs736744	T	C	-0.105642	0.0200648	1.49e-07	0.0105	0.0094	0.2652	27.7207
family Oxalobacteraceae	rs7993559	A	C	-0.0921059	0.0201114	5.04e-06	0.0126	0.0101	0.2124	20.9744
family Oxalobacteraceae	rs80330081	A	C	-0.18756	0.0423688	6.64e-06	0.0144	0.0181	0.4279	19.5969
family Oxalobacteraceae	rs934049	G	A	0.109751	0.0238636	4.21e-06	-0.0019	0.0115	0.8665	21.1517
family Pasteurellaceae	rs10840326	C	G	-0.0717634	0.0149229	1.44e-06	-0.0125	0.0092	0.1733	23.1259
family Pasteurellaceae	rs10965428	C	A	-0.119902	0.0258219	4.29e-06	0.0409	0.0163	0.01236	21.5614
family Pasteurellaceae	rs111582866	G	A	-0.113957	0.0256403	7.07e-06	-0.007	0.0171	0.6815	19.7531
family Pasteurellaceae	rs12050685	A	G	-0.0670948	0.015239	9.19e-06	0.0084	0.0093	0.3671	19.385
family Pasteurellaceae	rs12191680	C	G	0.102214	0.0197189	3.05e-07	0.0246	0.0128	0.05491	26.8692
family Pasteurellaceae	rs16970009	A	G	0.187381	0.0429572	7.32e-06	-0.02	0.0218	0.3577	19.0274
family Pasteurellaceae	rs35510	A	G	0.122729	0.0264958	4.02e-06	0.0049	0.0175	0.7784	21.4556
family Pasteurellaceae	rs4822728	T	C	0.0685479	0.0149032	4.72e-06	0.0071	0.0095	0.4559	21.1558
family Pasteurellaceae	rs6092684	A	T	0.0684647	0.014674	3.44e-06	-0.0079	0.0094	0.4039	21.7689
family Pasteurellaceae	rs62568866	T	A	-0.118018	0.0259206	7.23e-06	0.0143	0.0151	0.3451	20.7303
family Pasteurellaceae	rs6972479	A	G	-0.0781862	0.0175366	7.75e-06	0.0113	0.011	0.3043	19.8779
family Pasteurellaceae	rs72756943	G	A	0.13988	0.0303029	3.35e-06	-0.0026	0.0198	0.8945	21.308
family Pasteurellaceae	rs73139353	A	C	-0.222573	0.0484634	8.71e-06	0.0541	0.0233	0.02016	21.092
family Pasteurellaceae	rs731534	C	G	-0.0986502	0.0216316	9.46e-06	-0.0167	0.0145	0.2473	20.7979
family Pasteurellaceae	rs76022354	C	T	0.24289	0.0500406	1.83e-06	0.0327	0.0225	0.1465	23.5599
family Pasteurellaceae	rs78909003	T	C	-0.241159	0.0498372	2.05e-06	-0.0386	0.0218	0.07689	23.4153
family Pasteurellaceae	rs9382510	C	T	-0.0881865	0.0169965	2.48e-07	-0.0024	0.0109	0.8235	26.9206
family Pasteurellaceae	rs9895850	T	C	-0.176406	0.041017	9.08e-06	0.0206	0.0223	0.3556	18.4969
family Pasteurellaceae	rs9938097	C	T	0.0710386	0.0158024	8.23e-06	0.0142	0.01	0.1583	20.2089
family Peptococcaceae	rs117452796	A	G	-0.257982	0.0549569	3.15e-06	0.0425	0.0207	0.03982	22.0361
family Peptococcaceae	rs12144792	C	T	0.064399	0.0141246	5.82e-06	0.0036	0.0092	0.6932	20.7877
family Peptococcaceae	rs12634826	T	G	-0.0739885	0.0150931	1.01e-06	-0.012	0.0102	0.238	24.031
family Peptococcaceae	rs12992764	T	G	0.0684213	0.0141137	1.46e-06	-0.0175	0.0095	0.06661	23.5018
family Peptococcaceae	rs150600492	A	C	0.135774	0.0289757	2.31e-06	-0.016	0.0184	0.3843	21.9566
family Peptococcaceae	rs35703006	G	T	0.0812655	0.0164355	4.95e-07	-0.0042	0.0113	0.7104	24.4482
family Peptococcaceae	rs4990837	G	A	-0.0910387	0.0185869	1.74e-06	-0.0012	0.0134	0.9292	23.9904
family Peptococcaceae	rs75430375	C	T	-0.147941	0.0317498	3.41e-06	-0.0075	0.0194	0.7012	21.7118
family Peptococcaceae	rs75898026	A	G	-0.0821779	0.0173541	2.02e-06	-0.0049	0.0125	0.6923	22.4236
family Peptostreptococcaceae	rs10805326	A	G	-0.0566637	0.012276	4.03e-06	0.0069	0.01	0.4891	21.3057
family Peptostreptococcaceae	rs117020988	C	T	0.182411	0.0372126	1.03e-06	0.0231	0.0204	0.2569	24.0282
family Peptostreptococcaceae	rs12377846	C	A	-0.252	0.0511627	7.26e-07	0.022	0.0261	0.4009	24.2602
family Peptostreptococcaceae	rs12986312	T	G	0.0571818	0.0125947	5.77e-06	0.0003	0.0102	0.9745	20.6129
family Peptostreptococcaceae	rs1467258	G	A	0.072584	0.0162321	7.9e-06	-0.0012	0.014	0.9301	19.9955
family Peptostreptococcaceae	rs1520207	T	C	-0.0525658	0.0112476	3.17e-06	0.0003	0.0093	0.9749	21.8417
family Peptostreptococcaceae	rs2644627	C	G	-0.0558506	0.011224	6.33e-07	0.006	0.0091	0.5133	24.7606
family Peptostreptococcaceae	rs4692811	C	T	0.0642075	0.0126913	4.21e-07	-0.0175	0.011	0.1111	25.5952
family Peptostreptococcaceae	rs59865771	C	T	-0.0573764	0.0127192	7.69e-06	-0.002	0.0106	0.851	20.3492
family Peptostreptococcaceae	rs59987323	C	T	-0.0537078	0.011443	2.7e-06	-0.0089	0.0124	0.4709	22.029
family Peptostreptococcaceae	rs61841503	G	A	0.0919658	0.0161331	9.8e-09	0.0009	0.0125	0.9403	32.495
family Peptostreptococcaceae	rs6721459	G	A	-0.0509823	0.0111975	5.08e-06	0.0081	0.0093	0.3833	20.7299
family Peptostreptococcaceae	rs75819860	T	A	0.126264	0.0268383	2.49e-06	-0.0144	0.025	0.5651	22.1334
family Peptostreptococcaceae	rs76982728	T	C	0.124203	0.0266923	3.24e-06	-0.0078	0.021	0.7116	21.6517
family Peptostreptococcaceae	rs77540684	T	G	0.106725	0.0245638	8.14e-06	0.0389	0.02	0.05237	18.8774
family Peptostreptococcaceae	rs9573937	A	G	-0.0693637	0.0142907	1.71e-06	0.0102	0.0111	0.3584	23.559
family Porphyromonadaceae	rs10119172	C	G	-0.0737324	0.014259	1.32e-07	-0.0115	0.0125	0.3582	26.7386
family Porphyromonadaceae	rs10762312	A	G	0.052368	0.0118814	8.7e-06	-0.013	0.0104	0.2126	19.4266
family Porphyromonadaceae	rs10858364	G	T	0.055316	0.012085	4.31e-06	0.0204	0.0133	0.1237	20.9512
family Porphyromonadaceae	rs17065783	A	G	-0.059133	0.0122235	1.79e-06	0.0135	0.0111	0.2264	23.4028
family Porphyromonadaceae	rs1980561	A	G	-0.0485289	0.0109284	8.95e-06	0.0018	0.0095	0.8523	19.7191
family Porphyromonadaceae	rs3111851	G	C	-0.0581896	0.0121147	2.19e-06	-0.0052	0.0108	0.6273	23.0709
family Porphyromonadaceae	rs35233670	T	C	-0.0473576	0.010602	7.91e-06	-0.0024	0.0093	0.799	19.9528
family Porphyromonadaceae	rs35961441	A	C	0.0915257	0.0207306	8.37e-06	0.012	0.0173	0.4882	19.4923
family Porphyromonadaceae	rs6953849	A	G	0.0718149	0.0150724	2.44e-06	-0.0065	0.0126	0.6079	22.702
family Porphyromonadaceae	rs7330827	T	C	-0.103842	0.0237355	8.05e-06	0.0236	0.0193	0.2216	19.1403
family Porphyromonadaceae	rs864093	A	C	-0.0527939	0.0117499	9.6e-06	0.0077	0.0103	0.4589	20.1883
family Prevotellaceae	rs10131942	C	G	0.0701212	0.0158326	8.61e-06	-0.028	0.0125	0.025	19.6153
family Prevotellaceae	rs12057990	C	T	0.0589878	0.0132268	8.97e-06	0.0054	0.0108	0.6157	19.8891
family Prevotellaceae	rs12118202	T	C	-0.0751986	0.0147265	5.54e-07	0.0108	0.0114	0.3447	26.0748
family Prevotellaceae	rs13069367	A	C	-0.0539768	0.0119687	7.39e-06	-0.009	0.0097	0.3532	20.3386
family Prevotellaceae	rs148376875	T	G	0.084515	0.0179163	2.08e-06	0.0031	0.0156	0.8428	22.2521
family Prevotellaceae	rs2206482	T	G	-0.0569105	0.0117486	1.3e-06	-0.0021	0.0094	0.8193	23.4646
family Prevotellaceae	rs2278540	G	A	0.0554249	0.0123265	8.44e-06	0.007	0.0099	0.4784	20.2176
family Prevotellaceae	rs34071565	T	A	-0.1567	0.0347882	5.6e-06	0.0114	0.0212	0.591	20.2896
family Prevotellaceae	rs34660375	A	G	-0.0805894	0.0178291	7.4e-06	0.0386	0.0185	0.03657	20.4313
family Prevotellaceae	rs3758087	C	T	-0.0564199	0.0124655	8.61e-06	0.0019	0.0098	0.845	20.4854
family Prevotellaceae	rs3860225	A	G	0.083936	0.0167936	5.5e-07	0.0068	0.0136	0.6137	24.9809
family Prevotellaceae	rs4493272	T	C	-0.0604992	0.0118027	3.02e-07	-0.0087	0.0093	0.3498	26.2746
family Prevotellaceae	rs4685827	T	C	-0.0679529	0.0145407	2.77e-06	0.0141	0.0116	0.2247	21.8396
family Prevotellaceae	rs7252711	G	A	0.0740876	0.0161926	5.57e-06	-0.0101	0.0134	0.4495	20.9343
family Prevotellaceae	rs7975087	C	A	-0.0601448	0.0135454	7.59e-06	0.0113	0.0108	0.2951	19.7157
family Prevotellaceae	rs912860	A	G	0.229046	0.0483124	9.3e-07	-0.0149	0.0306	0.6251	22.4765
family Prevotellaceae	rs9586501	G	A	0.0592681	0.0127329	2.59e-06	0.0053	0.01	0.5957	21.6664
family Prevotellaceae	rs9958960	G	A	-0.0914807	0.0173611	1.06e-07	-0.0055	0.0132	0.6756	27.7654
family Rhodospirillaceae	rs1035406	G	A	-0.11354	0.0250863	5.84e-06	0.0046	0.0149	0.7561	20.4845
family Rhodospirillaceae	rs11591293	G	T	0.0743184	0.0158724	2.67e-06	-0.0142	0.0097	0.1411	21.9234
family Rhodospirillaceae	rs12977163	G	C	0.0730952	0.0163491	7.63e-06	0.0019	0.0099	0.8493	19.989
family Rhodospirillaceae	rs13336560	C	T	-0.0701719	0.0158061	9.17e-06	0.0111	0.0125	0.3736	19.7096
family Rhodospirillaceae	rs1549633	A	C	0.0999312	0.0218634	4.7e-06	-0.0087	0.013	0.5025	20.8914
family Rhodospirillaceae	rs1923415	A	G	-0.0999238	0.0227326	9.64e-06	-0.0079	0.0141	0.5751	19.3214
family Rhodospirillaceae	rs3754624	C	T	0.0971389	0.0200064	1.71e-06	-0.0052	0.0121	0.6686	23.5748
family Rhodospirillaceae	rs4278423	T	C	0.107529	0.0235725	3.12e-06	-0.0154	0.0142	0.2801	20.8085
family Rhodospirillaceae	rs4822789	G	C	0.0734321	0.0160521	7.01e-06	-0.0023	0.0097	0.8129	20.9271
family Rhodospirillaceae	rs55876211	C	T	-0.0911851	0.0196395	2.87e-06	0.0079	0.0123	0.5217	21.5569
family Rhodospirillaceae	rs6679026	T	C	0.111984	0.0251088	9.95e-06	0.0057	0.015	0.7062	19.8912
family Rhodospirillaceae	rs7001029	C	T	0.117366	0.0261324	5.35e-06	-0.0097	0.0156	0.5361	20.1709
family Rhodospirillaceae	rs72714493	A	G	0.0816858	0.0180791	7.35e-06	0.0086	0.011	0.4351	20.4145
family Rhodospirillaceae	rs74354280	C	T	-0.0911896	0.0204907	6.67e-06	0.0014	0.0124	0.9084	19.8051
family Rhodospirillaceae	rs76784716	A	G	0.136049	0.0285767	1.49e-06	0.0044	0.0177	0.806	22.6656
family Rhodospirillaceae	rs9813022	A	G	-0.0842444	0.0163583	2.53e-07	0.0048	0.0101	0.6318	26.522
family Rikenellaceae	rs10217435	C	T	-0.0883756	0.0197506	6.51e-06	0.0232	0.0174	0.1829	20.0218
family Rikenellaceae	rs10832801	A	C	-0.0534763	0.0122666	7.5e-06	-0.0172	0.0111	0.1203	19.0053
family Rikenellaceae	rs1939881	G	A	-0.105589	0.0206213	5.64e-07	0.0165	0.019	0.3868	26.2183
family Rikenellaceae	rs2447496	A	G	0.0549203	0.0121904	6.09e-06	-0.0036	0.011	0.7476	20.2969
family Rikenellaceae	rs2833282	G	A	0.0711137	0.0156966	4.31e-06	0.0182	0.0141	0.196	20.5256
family Rikenellaceae	rs35909684	A	C	-0.0850181	0.0191539	7.1e-06	0.0044	0.0166	0.7903	19.7019
family Rikenellaceae	rs36021379	A	G	-0.0656005	0.0144903	7.2e-06	0.0193	0.0125	0.1211	20.4955
family Rikenellaceae	rs4264350	T	C	-0.0526393	0.0108555	1.35e-06	0.014	0.0094	0.1339	23.5137
family Rikenellaceae	rs4783173	G	C	-0.0481514	0.0110006	7.06e-06	0.0029	0.01	0.7714	19.1595
family Rikenellaceae	rs59663348	G	A	0.0570915	0.0125048	6.12e-06	0.0018	0.0115	0.8785	20.8444
family Rikenellaceae	rs62532512	A	C	0.0504257	0.0107399	2.76e-06	0.0033	0.0092	0.7214	22.0447
family Rikenellaceae	rs67281112	G	C	0.0635814	0.0137451	3.63e-06	-0.0064	0.0142	0.6537	21.3976
family Rikenellaceae	rs6744030	C	T	0.0696747	0.0157103	9.32e-06	-0.0023	0.0148	0.8788	19.669
family Rikenellaceae	rs67705352	T	G	-0.0549688	0.0110534	6.58e-07	-0.0124	0.0094	0.1872	24.7309
family Rikenellaceae	rs6837275	A	G	0.0570355	0.011887	1.45e-06	0.0026	0.0108	0.8071	23.0222
family Rikenellaceae	rs7242694	C	T	-0.0618674	0.0134882	5.81e-06	-0.0034	0.0127	0.7879	21.0385
family Rikenellaceae	rs74474130	T	G	0.137747	0.0295688	3.61e-06	0.0017	0.0261	0.9486	21.7019
family Rikenellaceae	rs77885767	C	T	-0.156209	0.0336482	2.85e-06	-0.0077	0.0214	0.7179	21.552
family Rikenellaceae	rs9389714	C	T	-0.0636841	0.0143416	8.79e-06	-0.0052	0.0129	0.6833	19.7182
family Rikenellaceae	rs9578457	G	A	-0.141478	0.0315848	3.99e-06	-0.0256	0.022	0.2448	20.0642
family Rikenellaceae	rs9603208	G	T	0.0821173	0.0159596	1.92e-07	0.0314	0.0147	0.03201	26.4744
family Ruminococcaceae	rs10093275	T	C	-0.0534595	0.011677	5.35e-06	-0.0067	0.01	0.4976	20.9598
family Ruminococcaceae	rs10166469	C	T	0.053336	0.0120209	8.52e-06	0	0.011	0.9997	19.6864
family Ruminococcaceae	rs1158100	G	A	0.0490539	0.0109865	8.61e-06	0.0072	0.0104	0.49	19.9356
family Ruminococcaceae	rs1612733	T	C	0.108708	0.0238006	4.22e-06	-0.0118	0.0225	0.6001	20.8616
family Ruminococcaceae	rs17376049	T	C	0.0848534	0.0172114	7.3e-07	-0.0264	0.0149	0.07567	24.3056
family Ruminococcaceae	rs2113833	C	T	-0.169146	0.0355009	1.14e-06	0.0172	0.0244	0.4811	22.701
family Ruminococcaceae	rs2426816	T	A	-0.0480152	0.0106011	6.04e-06	0.0091	0.0094	0.3333	20.5142
family Ruminococcaceae	rs3009418	A	C	-0.0927607	0.0210123	8.69e-06	-0.0092	0.0263	0.7255	19.4886
family Ruminococcaceae	rs499272	G	C	0.0706431	0.016046	9.29e-06	0.0088	0.0145	0.5414	19.3823
family Ruminococcaceae	rs55793120	T	C	0.13822	0.0266152	1.44e-07	0.0132	0.0218	0.5453	26.9701
family Ruminococcaceae	rs56199908	T	C	-0.199327	0.0410444	1.66e-06	-0.017	0.021	0.4189	23.5844
family Ruminococcaceae	rs76724913	T	G	0.0901053	0.0203104	9.6e-06	0.0138	0.0183	0.4508	19.6818
family Streptococcaceae	rs10028567	C	T	-0.0934027	0.0190343	3.72e-06	-0.0211	0.0158	0.183	24.0794
family Streptococcaceae	rs11110281	T	C	-0.130554	0.0225943	1.4e-08	-0.0017	0.0184	0.9254	33.3874
family Streptococcaceae	rs16950051	A	G	0.107008	0.0236973	5.34e-06	-0.0463	0.0202	0.02198	20.3908
family Streptococcaceae	rs2370083	G	T	-0.0842751	0.0184509	4.26e-06	-0.008	0.0156	0.6076	20.8624
family Streptococcaceae	rs2952251	G	A	0.0639298	0.0126525	3.72e-07	-0.0068	0.0104	0.5135	25.5302
family Streptococcaceae	rs35344081	G	A	0.0609349	0.0129703	2.64e-06	-0.0002	0.011	0.9874	22.0715
family Streptococcaceae	rs395407	C	G	0.0826855	0.0172536	1.33e-06	-0.002	0.0178	0.9088	22.9667
family Streptococcaceae	rs4968759	A	G	-0.0544035	0.0111271	8.92e-07	-0.0161	0.0092	0.08066	23.9051
family Streptococcaceae	rs57646748	G	A	-0.088021	0.019876	7.88e-06	-0.0171	0.0188	0.363	19.6117
family Streptococcaceae	rs6563952	C	G	-0.0801931	0.0178576	8.71e-06	-0.0019	0.0167	0.9077	20.1664
family Streptococcaceae	rs6806351	T	C	-0.0619209	0.0135744	6.94e-06	0.0154	0.0111	0.1649	20.8081
family Streptococcaceae	rs72739637	A	G	0.0927983	0.0192021	1.82e-06	0.0025	0.0153	0.8709	23.3551
family Streptococcaceae	rs76717940	T	A	0.150606	0.0334079	3.09e-06	0.0145	0.0214	0.4959	20.3229
family Streptococcaceae	rs77968078	G	A	-0.0993013	0.0224788	7.93e-06	0.011	0.0192	0.569	19.5148
family Streptococcaceae	rs7916711	A	G	0.0959639	0.021545	6.33e-06	-0.0089	0.0194	0.6455	19.8391
family Streptococcaceae	rs957755	T	G	-0.0642449	0.0142702	7.42e-06	-0.015	0.012	0.2115	20.2683
family Streptococcaceae	rs9903102	C	A	-0.0693015	0.0154096	4.92e-06	-0.0003	0.0137	0.9828	20.2257
family Veillonellaceae	rs111810795	C	T	-0.0867108	0.0180573	1.73e-06	-0.0144	0.0156	0.3571	23.059
family Veillonellaceae	rs114889439	A	G	-0.253809	0.0539169	6.19e-06	-0.0046	0.023	0.843	22.1597
family Veillonellaceae	rs11700976	C	A	0.0503337	0.0113763	9.25e-06	-0.0126	0.0093	0.1755	19.5756
family Veillonellaceae	rs12186441	G	A	0.208096	0.0453999	4.53e-06	0.0318	0.0228	0.1638	21.0096
family Veillonellaceae	rs12668619	A	G	0.055301	0.0117654	2.57e-06	-0.0051	0.0096	0.5931	22.0929
family Veillonellaceae	rs12741784	C	T	-0.0621452	0.0119266	1.28e-07	-0.0001	0.0099	0.9885	27.1508
family Veillonellaceae	rs1442060	A	G	0.0514024	0.0112125	4.51e-06	-0.0026	0.0097	0.7882	21.0166
family Veillonellaceae	rs1447205	C	G	0.0520689	0.0115656	7.35e-06	0.0049	0.0096	0.6129	20.2684
family Veillonellaceae	rs1693340	T	C	0.0818934	0.018245	9.25e-06	0.0017	0.0147	0.9097	20.147
family Veillonellaceae	rs2175069	G	A	0.0526752	0.0114886	4.64e-06	-0.0047	0.0094	0.6161	21.0222
family Veillonellaceae	rs2561116	T	G	-0.083617	0.0187159	7.89e-06	0.0069	0.016	0.6657	19.9603
family Veillonellaceae	rs2585520	G	T	-0.0904972	0.0200428	5.27e-06	0.0004	0.0168	0.9796	20.387
family Veillonellaceae	rs4263802	A	G	-0.050942	0.0114921	7.45e-06	0.0248	0.0096	0.009327	19.6496
family Veillonellaceae	rs4461038	G	A	0.0554965	0.0119467	3.73e-06	0.0206	0.0096	0.03232	21.5792
family Veillonellaceae	rs4797169	T	C	0.0587799	0.0128297	4.49e-06	0.0084	0.0107	0.4351	20.9906
family Veillonellaceae	rs61264131	A	C	0.202367	0.0464388	6.75e-06	0.0264	0.0232	0.2542	18.9897
family Veillonellaceae	rs6692542	G	A	-0.0534397	0.0118254	8.68e-06	-0.0038	0.0099	0.7033	20.4219
family Veillonellaceae	rs6909981	C	T	-0.0638696	0.0141765	5.48e-06	-0.0185	0.0114	0.1046	20.2979
family Veillonellaceae	rs75768969	C	G	-0.0703773	0.0156855	7.19e-06	-0.0174	0.0131	0.1833	20.1311
family Veillonellaceae	rs79535861	A	C	0.100666	0.0207016	1.58e-06	0.0154	0.0163	0.3457	23.646
family Veillonellaceae	rs9345168	A	C	-0.0509102	0.0113253	8.49e-06	0.008	0.0091	0.3842	20.2074
family Verrucomicrobiaceae	rs11184341	C	G	-0.0655301	0.014223	4.14e-06	0.0047	0.0104	0.6544	21.2275
family Verrucomicrobiaceae	rs111862613	T	C	0.0907065	0.0196746	3.73e-06	0.0344	0.0237	0.147	21.2552
family Verrucomicrobiaceae	rs117107102	A	G	0.204683	0.0431572	2.92e-06	-0.0323	0.0223	0.1473	22.4935
family Verrucomicrobiaceae	rs11729256	T	C	0.0749798	0.0150177	6.73e-07	0.0158	0.0108	0.1458	24.9277
family Verrucomicrobiaceae	rs12908520	G	A	0.0619104	0.0130946	2.15e-06	-0.0073	0.0093	0.4336	22.3534
family Verrucomicrobiaceae	rs2602429	T	C	-0.0745516	0.0156195	2.7e-06	-0.026	0.0117	0.02678	22.7814
family Verrucomicrobiaceae	rs4242783	A	G	-0.0687992	0.0147694	2.75e-06	0.0183	0.0114	0.1087	21.6991
family Verrucomicrobiaceae	rs4936098	G	A	-0.0648691	0.0135928	1.13e-06	0.0089	0.0099	0.368	22.775
family Verrucomicrobiaceae	rs61779207	G	A	-0.0758811	0.0167762	6.63e-06	0.0063	0.0118	0.596	20.4588
family Verrucomicrobiaceae	rs74542928	T	C	0.112124	0.0236422	1.65e-06	-0.0037	0.0164	0.8214	22.4917
family Verrucomicrobiaceae	rs9349825	A	G	-0.0704354	0.0147128	2.51e-06	0.0041	0.0105	0.6976	22.9188
family Verrucomicrobiaceae	rs941682	G	A	-0.0631526	0.0143767	9.58e-06	-0.0096	0.0101	0.3428	19.2959
family Victivallaceae	rs11671100	A	C	-0.160034	0.0349472	4.08e-06	-0.0206	0.0164	0.2082	20.9701
family Victivallaceae	rs11764871	G	T	0.127099	0.025656	7.49e-07	0.0051	0.0103	0.623	24.5418
family Victivallaceae	rs2546105	T	A	-0.126643	0.0257111	1.03e-06	0.0039	0.0101	0.7008	24.2617
family Victivallaceae	rs2944282	T	C	-0.124197	0.0257026	1.57e-06	0.0101	0.0104	0.3318	23.349
family Victivallaceae	rs34962571	A	C	-0.186945	0.0418412	6.25e-06	0.0407	0.0168	0.01558	19.9627
family Victivallaceae	rs4396289	C	T	-0.152918	0.0288525	1.54e-07	0.0391	0.0122	0.001339	28.0899
family Victivallaceae	rs61702987	T	C	0.145501	0.0300007	3.08e-06	0.0069	0.0132	0.6026	23.5217
family Victivallaceae	rs62570196	C	T	-0.246101	0.0483077	2.7e-07	0.006	0.0181	0.7378	25.9534
family Victivallaceae	rs6545794	A	G	-0.197786	0.0410495	5.97e-07	-0.0021	0.0176	0.9049	23.2154
family Victivallaceae	rs67832247	C	T	-0.123489	0.0266695	3.24e-06	0.0038	0.0127	0.7657	21.4401
family Victivallaceae	rs7077363	G	A	0.148942	0.0318366	2.83e-06	0.0086	0.0128	0.5035	21.8867
family Victivallaceae	rs7314815	G	A	0.101088	0.0225594	6.4e-06	-0.0028	0.0093	0.7633	20.0791
family Victivallaceae	rs7627405	C	T	-0.134158	0.0301427	8.19e-06	0.0296	0.0141	0.03523	19.8093
family Victivallaceae	rs7860510	G	C	0.164855	0.0375128	9.6e-06	0.0157	0.0156	0.3165	19.3128
genus Actinomyces	rs10787984	G	C	0.094316	0.0213513	9.62e-06	-0.0093	0.0121	0.44	19.5129
genus Actinomyces	rs2715439	T	C	-0.0746684	0.0164822	6.27e-06	0.0079	0.0092	0.3919	20.5231
genus Actinomyces	rs34583783	G	T	0.126596	0.0268461	4.49e-06	-0.0076	0.0151	0.6141	22.2371
genus Actinomyces	rs35011108	A	G	0.232634	0.0512044	6.34e-06	-0.0028	0.0246	0.9078	20.6411
genus Actinomyces	rs4073240	G	A	0.0749687	0.0167368	7.94e-06	-0.0031	0.0104	0.7663	20.0639
genus Actinomyces	rs4146653	G	A	0.0985224	0.0214182	4.5e-06	-0.0098	0.012	0.4156	21.1594
genus Actinomyces	rs71315246	A	G	-0.0969809	0.021925	9.83e-06	-0.0046	0.0124	0.7132	19.5656
genus Actinomyces	rs7915461	C	T	-0.18776	0.0401636	5.92e-06	0.0057	0.0196	0.7732	21.8545
genus Adlercreutzia	rs1046175	G	C	-0.112758	0.0255994	6.36e-06	0.0022	0.0155	0.8872	19.4015
genus Adlercreutzia	rs11604400	C	T	-0.102524	0.0234834	9.74e-06	-0.0173	0.0147	0.2382	19.0603
genus Adlercreutzia	rs12522517	A	T	-0.104884	0.0234695	4.41e-06	0.009	0.0152	0.5533	19.9715
genus Adlercreutzia	rs13231526	C	A	0.143237	0.0311654	4.81e-06	-0.0142	0.0182	0.4373	21.1235
genus Adlercreutzia	rs2147798	G	C	-0.0922959	0.0192121	1.4e-06	-0.0066	0.0116	0.5677	23.0789
genus Adlercreutzia	rs2717140	C	T	-0.119225	0.0251081	2.05e-06	0.0019	0.0149	0.8978	22.5479
genus Adlercreutzia	rs55719207	G	A	-0.0699243	0.0158036	9.61e-06	-0.0185	0.0098	0.05953	19.5769
genus Adlercreutzia	rs6664405	T	C	-0.0953084	0.0210752	5.23e-06	-0.0145	0.0143	0.3094	20.4512
genus Adlercreutzia	rs7680684	T	C	0.083381	0.0168901	9.77e-07	0.0008	0.0101	0.9386	24.3708
genus Adlercreutzia	rs80078995	A	T	-0.11324	0.0232586	1.57e-06	-0.0077	0.0143	0.5905	23.7046
genus Adlercreutzia	rs9490822	C	T	-0.0734512	0.0155789	2.54e-06	-0.026	0.0093	0.005478	22.2292
genus Adlercreutzia	rs9915817	C	T	-0.0749219	0.016833	8.22e-06	0.0143	0.0101	0.1552	19.8105
genus Akkermansia	rs11184341	C	G	-0.0655855	0.0142236	4.06e-06	0.0047	0.0104	0.6544	21.2616
genus Akkermansia	rs111862613	T	C	0.0911199	0.0196748	3.39e-06	0.0344	0.0237	0.147	21.4489
genus Akkermansia	rs117107102	A	G	0.204406	0.0431629	3.01e-06	-0.0323	0.0223	0.1473	22.4267
genus Akkermansia	rs11729256	T	C	0.0750473	0.0150184	6.58e-07	0.0158	0.0108	0.1458	24.9702
genus Akkermansia	rs12908520	G	A	0.061772	0.0130954	2.26e-06	-0.0073	0.0093	0.4336	22.2508
genus Akkermansia	rs2602429	T	C	-0.0745352	0.0156201	2.72e-06	-0.026	0.0117	0.02678	22.7696
genus Akkermansia	rs4242783	A	G	-0.0685454	0.0147701	3e-06	0.0183	0.0114	0.1087	21.5372
genus Akkermansia	rs4936098	G	A	-0.0649225	0.0135934	1.1e-06	0.0089	0.0099	0.368	22.8105
genus Akkermansia	rs61779207	G	A	-0.0760539	0.0167769	6.32e-06	0.0063	0.0118	0.596	20.5504
genus Akkermansia	rs74542928	T	C	0.112623	0.0236434	1.48e-06	-0.0037	0.0164	0.8214	22.69
genus Akkermansia	rs9349825	A	G	-0.0703407	0.0147133	2.6e-06	0.0041	0.0105	0.6976	22.8556
genus Akkermansia	rs941682	G	A	-0.0632957	0.0143777	9.17e-06	-0.0096	0.0101	0.3428	19.3807
genus Alistipes	rs1107244	G	A	0.0758558	0.0171182	3.59e-06	0.0265	0.0168	0.1136	19.6364
genus Alistipes	rs11769002	G	A	-0.0528793	0.0109389	1.45e-06	0.0061	0.0096	0.527	23.3681
genus Alistipes	rs11958296	A	G	-0.0981222	0.0218272	9.3e-06	-0.0029	0.019	0.8792	20.2087
genus Alistipes	rs12990744	C	T	-0.0776618	0.0172986	8.21e-06	-0.0102	0.0155	0.5095	20.1555
genus Alistipes	rs1689282	A	C	-0.0520061	0.0113942	5.28e-06	0.0002	0.0098	0.984	20.8325
genus Alistipes	rs2290844	C	T	0.0813969	0.0191632	9.1e-06	0.0046	0.0168	0.7861	18.0418
genus Alistipes	rs2450745	A	C	-0.080524	0.0184702	7.12e-06	0.0059	0.0164	0.7183	19.0067
genus Alistipes	rs2875322	C	T	0.0580945	0.0131432	8.78e-06	0.0129	0.0119	0.2787	19.5374
genus Alistipes	rs34417064	A	G	-0.048202	0.0106868	7.01e-06	0.002	0.0092	0.8308	20.3439
genus Alistipes	rs4810359	A	G	-0.0652428	0.0146155	7.5e-06	0.0012	0.0123	0.9231	19.9268
genus Alistipes	rs62576416	T	C	0.0492647	0.0109733	7.5e-06	0.0139	0.0093	0.1375	20.1557
genus Alistipes	rs67281112	G	C	0.0634575	0.0137846	3.92e-06	-0.0064	0.0142	0.6537	21.1923
genus Alistipes	rs67705352	T	G	-0.0532404	0.0110864	1.65e-06	-0.0124	0.0094	0.1872	23.0622
genus Alistipes	rs7129639	A	C	0.0524955	0.0109584	1.78e-06	0.0117	0.0095	0.2193	22.9483
genus Alistipes	rs8130320	A	G	-0.049002	0.010717	4.84e-06	-0.0113	0.0091	0.215	20.9065
genus Allisonella	rs1901739	G	T	-0.115769	0.0248626	3.59e-06	-0.028	0.0094	0.002884	21.6816
genus Allisonella	rs35110698	T	C	-0.146322	0.0320852	5.72e-06	0.0037	0.0126	0.7702	20.7974
genus Allisonella	rs35778461	C	T	0.146679	0.0297186	1.21e-06	0.0096	0.0116	0.4083	24.3601
genus Allisonella	rs594561	T	C	-0.112231	0.0251681	9.41e-06	-0.0168	0.0094	0.07248	19.885
genus Allisonella	rs602075	G	A	-0.168974	0.0296976	3.57e-08	-0.0101	0.0105	0.3389	32.3741
genus Allisonella	rs6742198	A	G	-0.149152	0.0316484	3.35e-06	0	0.0122	0.9993	22.2103
genus Allisonella	rs685403	G	C	-0.175203	0.0404474	4.88e-06	-0.0258	0.0171	0.1331	18.763
genus Allisonella	rs76904847	G	A	0.148523	0.0334857	6.09e-06	0.0011	0.014	0.9363	19.6729
genus Allisonella	rs7898615	T	G	0.167966	0.0373586	8.87e-06	0.0269	0.0151	0.07615	20.2144
genus Alloprevotella	rs12675596	G	T	0.145669	0.0290678	9.64e-07	0.002	0.0109	0.8574	25.1137
genus Alloprevotella	rs17380632	A	T	0.125564	0.0280409	9.27e-06	0.0097	0.0101	0.338	20.0515
genus Alloprevotella	rs2154444	G	T	-0.138234	0.0308961	8.37e-06	-0.003	0.0113	0.7905	20.0181
genus Alloprevotella	rs34619204	G	A	-0.156037	0.0344392	8.84e-06	-0.0067	0.0118	0.5709	20.5281
genus Alloprevotella	rs4364940	A	G	0.126418	0.0282207	8.58e-06	-0.001	0.0105	0.9205	20.067
genus Alloprevotella	rs4680035	G	A	0.119599	0.0259446	4.99e-06	0.0049	0.0101	0.6254	21.2501
genus Alloprevotella	rs58212166	A	G	-0.161506	0.0359102	7.94e-06	0.0137	0.0136	0.3129	20.2275
genus Anaerofilum	rs10794359	C	T	0.0953524	0.02006	2.23e-06	0.0187	0.0103	0.07001	22.5944
genus Anaerofilum	rs1563175	A	C	0.0923834	0.0202157	5.54e-06	0.0018	0.0092	0.8487	20.8838
genus Anaerofilum	rs17012738	T	G	0.0903417	0.0200239	7.24e-06	-0.0035	0.0093	0.7099	20.3554
genus Anaerofilum	rs17096874	C	T	-0.126337	0.0268919	2.86e-06	-0.0246	0.0124	0.04763	22.0708
genus Anaerofilum	rs17105491	G	C	-0.193107	0.0411187	1.57e-06	-0.0001	0.0183	0.9969	22.0555
genus Anaerofilum	rs356049	G	A	0.132603	0.0289802	6.56e-06	-0.0132	0.0148	0.3729	20.9365
genus Anaerofilum	rs4244069	A	G	0.146775	0.0326594	9.81e-06	0.0279	0.015	0.06396	20.197
genus Anaerofilum	rs4506496	A	G	-0.10309	0.0212861	1.49e-06	0.0027	0.01	0.7909	23.4553
genus Anaerofilum	rs712981	A	C	0.10076	0.0202902	6.83e-07	0.0036	0.0095	0.7052	24.6606
genus Anaerofilum	rs79598899	C	T	0.182586	0.0357284	3.75e-07	-0.0204	0.0183	0.2634	26.1161
genus Anaerofilum	rs816292	T	C	-0.113003	0.02204	2.64e-07	0.0125	0.0101	0.2161	26.288
genus Anaerofilum	rs9299345	T	C	-0.1364	0.0302372	8.04e-06	-0.0021	0.0136	0.8751	20.3491
genus Anaerostipes	rs10502061	A	G	0.0835752	0.0192017	7.94e-06	0.0043	0.0165	0.7941	18.9442
genus Anaerostipes	rs13376554	A	T	0.197389	0.0458642	7.72e-06	-0.0099	0.0278	0.7215	18.5224
genus Anaerostipes	rs2014785	T	C	0.0515687	0.0112199	4.68e-06	-0.0097	0.0096	0.3143	21.1249
genus Anaerostipes	rs2396460	C	T	0.0512653	0.0109555	2.91e-06	-0.0095	0.0094	0.3136	21.8969
genus Anaerostipes	rs2804244	G	A	0.053089	0.0110983	2.04e-06	-0.0081	0.0097	0.3996	22.8821
genus Anaerostipes	rs3900776	G	A	-0.110013	0.0236302	2.75e-06	0.0048	0.019	0.799	21.6747
genus Anaerostipes	rs60983350	G	A	-0.0539901	0.0116575	4.42e-06	0.0008	0.0134	0.9499	21.4495
genus Anaerostipes	rs62157625	T	C	0.088573	0.0185548	1.45e-06	0.0112	0.0156	0.4747	22.7872
genus Anaerostipes	rs62215703	G	A	0.0644965	0.0136702	1.98e-06	0.0029	0.0113	0.7988	22.2599
genus Anaerostipes	rs6474958	G	A	0.0500065	0.0112001	6.74e-06	-0.0038	0.0093	0.6796	19.9347
genus Anaerostipes	rs6726833	C	A	-0.0877497	0.0189408	3.32e-06	-0.0228	0.0187	0.2239	21.4632
genus Anaerostipes	rs6854026	C	T	0.0508482	0.0109075	3.2e-06	0.003	0.0097	0.7586	21.7321
genus Anaerostipes	rs7193624	T	C	-0.0750642	0.0150723	5.35e-07	-0.0048	0.014	0.7289	24.8031
genus Anaerostipes	rs7823228	C	G	0.0621085	0.0136614	5.84e-06	0.0108	0.0118	0.3605	20.6686
genus Anaerostipes	rs78735375	A	C	-0.137429	0.0305304	5.33e-06	0.0448	0.0275	0.1028	20.2624
genus Anaerotruncus	rs10150232	A	G	0.0567088	0.0124877	6.68e-06	0.0021	0.0104	0.8411	20.6222
genus Anaerotruncus	rs11018566	A	G	-0.156465	0.0366032	6.14e-06	-0.0151	0.0221	0.4936	18.2724
genus Anaerotruncus	rs115414803	A	C	-0.144356	0.0317524	6.83e-06	-0.0109	0.0213	0.6075	20.6689
genus Anaerotruncus	rs12056802	C	G	0.0774194	0.0177178	6.13e-06	-0.0145	0.0158	0.3588	19.0933
genus Anaerotruncus	rs1272208	T	G	0.0611743	0.0129831	4.28e-06	-0.017	0.0108	0.1152	22.2014
genus Anaerotruncus	rs1431492	C	T	-0.0654996	0.0146188	7.36e-06	0.0186	0.0127	0.142	20.0749
genus Anaerotruncus	rs17734739	T	C	0.0660052	0.014908	7.43e-06	0.009	0.012	0.456	19.6028
genus Anaerotruncus	rs2704155	T	A	-0.106235	0.0234815	5.42e-06	0.0339	0.0297	0.2526	20.4684
genus Anaerotruncus	rs34449434	A	C	-0.0497004	0.0113402	9.85e-06	0.003	0.0124	0.8118	19.2078
genus Anaerotruncus	rs4669806	G	T	0.0576389	0.0122994	2.42e-06	-0.0084	0.0103	0.4134	21.9616
genus Anaerotruncus	rs6494922	A	G	0.0903106	0.0202257	6.62e-06	-0.0081	0.0178	0.6492	19.9375
genus Anaerotruncus	rs6563550	T	C	0.0877135	0.0176745	2.35e-07	0.0273	0.0166	0.09964	24.6285
genus Anaerotruncus	rs7155595	C	A	0.0539336	0.0118903	7.55e-06	0.0122	0.0103	0.2356	20.5747
genus Anaerotruncus	rs7675045	A	T	-0.0497815	0.0110573	6.92e-06	-0.0141	0.0085	0.09881	20.2693
genus Anaerotruncus	rs8005030	C	T	0.0554447	0.0117854	2.28e-06	-0.0029	0.01	0.7696	22.1325
genus Anaerotruncus	rs9347879	T	C	0.050618	0.011049	4.22e-06	-0.0051	0.0093	0.5798	20.9877
genus Bacteroides	rs11585893	A	G	-0.0740746	0.0147633	1.8e-06	-0.0248	0.0144	0.08388	25.1751
genus Bacteroides	rs13207588	A	G	-0.059205	0.0131195	7.48e-06	0.0055	0.0128	0.6673	20.3649
genus Bacteroides	rs1340391	T	C	-0.0592004	0.0132244	6.73e-06	-0.0054	0.0129	0.6722	20.04
genus Bacteroides	rs17619981	T	G	0.0880978	0.0187002	2.69e-06	-0.0152	0.0154	0.3235	22.1941
genus Bacteroides	rs2023437	T	C	-0.0782325	0.0167634	5.02e-06	0.0254	0.0147	0.08287	21.7796
genus Bacteroides	rs2366421	T	A	-0.0528153	0.0117124	7.65e-06	0.0066	0.0102	0.5138	20.3342
genus Bacteroides	rs495004	C	G	-0.0607475	0.0129865	3.42e-06	0.0035	0.0118	0.769	21.8813
genus Bacteroides	rs66474973	G	T	0.0812515	0.0164479	6.81e-07	-0.0294	0.0151	0.05134	24.4029
genus Bacteroides	rs66710942	T	C	-0.0488038	0.0107412	5.86e-06	-0.0134	0.0097	0.1671	20.6444
genus Bacteroides	rs6795673	C	T	0.0538565	0.0105251	3.38e-07	-0.0047	0.0091	0.6055	26.1833
genus Bacteroides	rs9507307	C	T	0.0604456	0.0129128	2.13e-06	-0.0038	0.012	0.7503	21.9123
genus Barnesiella	rs11155559	T	C	0.0956023	0.0212961	8.92e-06	-0.0259	0.0167	0.1197	20.1529
genus Barnesiella	rs12909713	C	T	-0.0550716	0.0120039	4.95e-06	0.0154	0.0093	0.09714	21.048
genus Barnesiella	rs13242616	C	T	0.0583747	0.0123176	2.29e-06	-0.0079	0.0105	0.451	22.4593
genus Barnesiella	rs199035	G	A	0.0559495	0.0119716	3e-06	-0.0026	0.0093	0.7819	21.8418
genus Barnesiella	rs2057922	C	G	-0.0915241	0.0194623	3.83e-06	0.0033	0.0155	0.8302	22.1148
genus Barnesiella	rs2276875	A	G	-0.0697176	0.0139537	4.65e-07	0.032	0.0116	0.005695	24.9635
genus Barnesiella	rs2428166	G	A	-0.165859	0.0337309	8.51e-07	0.0101	0.0227	0.6563	24.1781
genus Barnesiella	rs28418786	C	G	-0.0791324	0.0174957	6.48e-06	-0.0011	0.0136	0.9376	20.4572
genus Barnesiella	rs28479800	A	T	-0.09152	0.0210002	7.93e-06	-0.0006	0.0199	0.9772	18.9926
genus Barnesiella	rs35177866	A	G	0.0917125	0.0190133	2.95e-06	0.0094	0.0176	0.5924	23.2671
genus Barnesiella	rs60316894	C	T	-0.121478	0.025184	1.19e-06	0.0149	0.0221	0.501	23.2673
genus Barnesiella	rs62251337	G	A	0.0690763	0.0149374	4.24e-06	0.0038	0.0113	0.7404	21.3849
genus Barnesiella	rs72684847	T	C	-0.114369	0.0253873	6.76e-06	0.0214	0.019	0.2588	20.2947
genus Barnesiella	rs76181748	C	T	-0.0778559	0.017164	6.78e-06	-0.0207	0.0135	0.125	20.5753
genus Barnesiella	rs77455852	T	G	-0.0891491	0.0195601	3.16e-06	-0.0169	0.0191	0.376	20.7726
genus Barnesiella	rs79795328	A	G	-0.0818645	0.0176441	4.23e-06	0.032	0.0134	0.01723	21.5274
genus Bifidobacterium	rs10841473	G	C	-0.0624207	0.0129438	1.65e-06	0.012	0.0103	0.248	23.2559
genus Bifidobacterium	rs12022129	A	G	-0.0619356	0.0138937	8e-06	-0.02	0.011	0.06877	19.8722
genus Bifidobacterium	rs182549	T	C	-0.119703	0.0127294	1.28e-20	-0.0041	0.0118	0.7307	88.4289
genus Bifidobacterium	rs2491158	A	G	-0.0712624	0.015983	8.05e-06	-0.0016	0.0123	0.896	19.8794
genus Bifidobacterium	rs2686790	C	T	-0.070741	0.0157926	7.5e-06	-0.0151	0.0132	0.2536	20.0648
genus Bifidobacterium	rs4567981	T	A	0.0562084	0.0117923	1.93e-06	-0.0172	0.0093	0.06479	22.7198
genus Bifidobacterium	rs4957061	T	C	0.0534239	0.0117431	5.78e-06	0.0214	0.0107	0.04633	20.6969
genus Bifidobacterium	rs540489	T	G	-0.0637641	0.0138746	5.19e-06	-0.0132	0.0118	0.2615	21.1209
genus Bifidobacterium	rs55888705	A	G	0.0546319	0.0121139	6.67e-06	-0.0021	0.0098	0.8287	20.3388
genus Bifidobacterium	rs5746486	T	C	-0.0536216	0.0120801	9e-06	-0.0133	0.0095	0.1597	19.7033
genus Bifidobacterium	rs62181700	G	A	-0.0624643	0.0131205	2.17e-06	-0.0088	0.0103	0.3941	22.6654
genus Bifidobacterium	rs7322849	T	C	0.112428	0.0201813	1.08e-08	-0.0122	0.0178	0.4938	31.0349
genus Bifidobacterium	rs73797465	T	G	-0.0953566	0.0209236	4.38e-06	0.0205	0.0189	0.2789	20.7696
genus Bifidobacterium	rs75344046	C	T	0.232354	0.0505979	4.86e-06	-0.0087	0.0259	0.7374	21.088
genus Bifidobacterium	rs76671854	C	G	-0.0846055	0.0184003	3.96e-06	0.0179	0.0151	0.2344	21.1421
genus Bifidobacterium	rs857444	C	T	0.0558234	0.0121219	3.57e-06	-0.0105	0.0097	0.277	21.2076
genus Bilophila	rs11069458	C	T	0.0680947	0.015503	7.72e-06	-0.0019	0.0119	0.8751	19.2928
genus Bilophila	rs116261629	G	C	0.128112	0.0261358	8.62e-07	-0.0117	0.0183	0.524	24.0275
genus Bilophila	rs1241171	G	A	-0.0692654	0.0150148	4.24e-06	0.0106	0.0113	0.3472	21.2811
genus Bilophila	rs1571225	T	C	-0.0826826	0.0170621	1.12e-06	0.0155	0.0131	0.2361	23.4835
genus Bilophila	rs1917709	A	T	0.118509	0.026742	7.37e-06	0.02	0.0187	0.2825	19.6388
genus Bilophila	rs1969927	A	G	-0.0564589	0.0126935	9.07e-06	-0.0174	0.0098	0.0753	19.7835
genus Bilophila	rs2713349	T	A	-0.0617228	0.0140174	8.63e-06	-0.0011	0.0106	0.9146	19.389
genus Bilophila	rs2728491	T	G	0.0627416	0.0139456	6.33e-06	0.0259	0.0102	0.01155	20.2412
genus Bilophila	rs3827020	C	T	0.0766479	0.0160642	1.79e-06	-0.0065	0.0145	0.6526	22.7658
genus Bilophila	rs4798126	G	A	0.073288	0.016799	7.15e-06	0.0084	0.0132	0.5237	19.0326
genus Bilophila	rs542415	T	C	-0.0613623	0.0133436	4.71e-06	-0.0051	0.0098	0.6005	21.1474
genus Bilophila	rs60178956	G	A	-0.0624818	0.0141485	8.06e-06	0.0386	0.0108	0.0003247	19.5023
genus Bilophila	rs6793291	A	C	-0.112729	0.0241633	3.11e-06	0.0051	0.0172	0.7675	21.765
genus Bilophila	rs72676854	T	C	0.123209	0.026882	5.62e-06	-0.0037	0.0193	0.8488	21.0069
genus Bilophila	rs7802841	A	C	-0.0670097	0.0137701	1.77e-06	0.0211	0.01	0.03527	23.6811
genus Bilophila	rs8013541	A	T	-0.0571991	0.0125673	5.48e-06	0.0021	0.0096	0.8275	20.7155
genus Bilophila	rs9899990	A	G	-0.102702	0.0233878	9.07e-06	-0.0026	0.0166	0.8747	19.2832
genus Blautia	rs115043014	G	A	-0.206605	0.043992	5.19e-06	0.0353	0.0238	0.1382	22.0564
genus Blautia	rs2788271	G	T	0.0575596	0.0133492	7.16e-06	-0.0089	0.012	0.4587	18.592
genus Butyricicoccus	rs10084203	G	A	-0.0549699	0.0123563	8.59e-06	0.0129	0.0106	0.2222	19.7912
genus Butyricicoccus	rs12034718	G	A	-0.0701199	0.0158213	9.58e-06	-0.0225	0.0127	0.07618	19.6426
genus Butyricicoccus	rs12585793	T	C	-0.262206	0.0564729	5.79e-06	-0.015	0.0236	0.5252	21.5578
genus Butyricicoccus	rs2017189	T	G	0.0506956	0.011024	3.87e-06	-0.004	0.0095	0.675	21.1477
genus Butyricicoccus	rs4962426	T	G	-0.0614216	0.0135979	7.38e-06	0.0038	0.0122	0.7555	20.4032
genus Butyricicoccus	rs56221232	T	C	0.0828027	0.0167401	7.62e-07	-0.0152	0.0143	0.289	24.4666
genus Butyricicoccus	rs62478070	T	G	0.224039	0.0494959	5.94e-06	-0.0221	0.0281	0.4314	20.4884
genus Butyricicoccus	rs7322368	C	T	-0.0815733	0.0183167	5.52e-06	-0.0243	0.0158	0.124	19.8336
genus Butyricicoccus	rs75238760	T	A	0.0619423	0.0139942	6.8e-06	-0.0129	0.012	0.2844	19.592
genus Butyricimonas	rs11228830	A	G	0.135265	0.0298411	6.55e-06	-0.0091	0.0185	0.6208	20.5467
genus Butyricimonas	rs113054641	G	A	-0.144881	0.0274574	1.74e-07	-0.0193	0.018	0.2831	27.8422
genus Butyricimonas	rs12304031	G	A	-0.0862781	0.0196846	6.7e-06	-0.0062	0.0139	0.653	19.2109
genus Butyricimonas	rs12458763	A	C	0.122037	0.0269587	6.37e-06	-0.0391	0.0186	0.03528	20.492
genus Butyricimonas	rs1862649	G	A	0.113124	0.0248176	4.76e-06	-0.0239	0.0164	0.1443	20.7773
genus Butyricimonas	rs2114713	G	T	0.062721	0.0138998	6.88e-06	-0.026	0.0093	0.005265	20.3615
genus Butyricimonas	rs2642760	G	C	0.0713357	0.0145396	8.58e-07	-0.0045	0.0096	0.6432	24.0718
genus Butyricimonas	rs270727	G	C	-0.0694173	0.0150795	5.38e-06	0.0023	0.0113	0.8404	21.1915
genus Butyricimonas	rs326049	C	G	0.0759694	0.0167617	8.19e-06	-0.0201	0.0116	0.08392	20.5419
genus Butyricimonas	rs62130338	A	G	0.0732608	0.0158324	3.9e-06	0.0088	0.0113	0.4398	21.4116
genus Butyricimonas	rs62390301	T	C	-0.0872983	0.0174893	7.42e-07	-0.0008	0.0121	0.9477	24.9153
genus Butyricimonas	rs7083431	A	C	0.0703539	0.0144439	8.85e-07	-0.0123	0.0097	0.2056	23.7251
genus Butyricimonas	rs71428626	G	T	-0.133188	0.0289905	4.8e-06	-0.0338	0.019	0.07596	21.1066
genus Butyricimonas	rs72814525	A	G	0.0664154	0.0149766	8.25e-06	0.0013	0.01	0.8992	19.6658
genus Butyricimonas	rs782080	A	T	-0.0653488	0.0137974	2.23e-06	-0.0167	0.0099	0.09001	22.4327
genus Butyricimonas	rs78453362	A	G	-0.14948	0.0327073	4.06e-06	0.0009	0.0212	0.9646	20.887
genus Butyricimonas	rs9657374	C	T	0.0680719	0.0148172	4.5e-06	0.0134	0.0106	0.2033	21.1059
genus Butyrivibrio	rs1007475	G	T	0.118065	0.0261271	7.92e-06	0.0059	0.0103	0.5688	20.4202
genus Butyrivibrio	rs11761679	T	C	0.154775	0.0321539	2.2e-06	0.0073	0.0126	0.5655	23.1704
genus Butyrivibrio	rs142855850	A	G	0.205013	0.0457138	6.86e-06	-0.0297	0.0211	0.1601	20.1126
genus Butyrivibrio	rs16934069	T	C	-0.133784	0.0299444	8.86e-06	-0.008	0.012	0.5069	19.9608
genus Butyrivibrio	rs16941336	C	T	0.127488	0.0267936	1.53e-06	-0.0117	0.0107	0.2764	22.64
genus Butyrivibrio	rs17163238	G	A	0.140987	0.0309117	5.51e-06	0.0065	0.0114	0.5691	20.8023
genus Butyrivibrio	rs4537857	T	C	-0.12459	0.0260992	1.8e-06	-0.0016	0.0102	0.8781	22.7883
genus Butyrivibrio	rs486484	A	G	-0.108349	0.0240008	6.61e-06	0.017	0.0095	0.07564	20.3797
genus Butyrivibrio	rs4928024	G	A	0.17471	0.0389333	8.19e-06	-0.0119	0.0148	0.422	20.1369
genus Butyrivibrio	rs72723662	C	T	0.224078	0.0449336	7.86e-07	0.0188	0.0211	0.3731	24.8689
genus Butyrivibrio	rs7412979	C	G	0.186779	0.0389112	1.71e-06	0.0064	0.0147	0.6654	23.0413
genus Butyrivibrio	rs74622183	A	G	-0.201027	0.0428204	2.46e-06	0.0248	0.0176	0.1588	22.0398
genus Butyrivibrio	rs77356209	T	C	0.216874	0.0483299	6.66e-06	0.0083	0.0197	0.6738	20.1365
genus Butyrivibrio	rs7752361	G	A	0.11923	0.0239975	7.69e-07	-0.0156	0.0092	0.09078	24.6853
genus Butyrivibrio	rs7763512	A	G	-0.119846	0.0253367	3.11e-06	0.0047	0.0093	0.611	22.3742
genus Butyrivibrio	rs9349693	G	A	-0.117973	0.0259861	5.55e-06	-0.0127	0.0098	0.1963	20.6102
genus Candidatus Soleaferrea	rs10090365	G	A	0.0834413	0.0180989	4.17e-06	-0.0212	0.0094	0.02389	21.2548
genus Candidatus Soleaferrea	rs10108780	A	G	-0.092834	0.0199807	3.64e-06	0.0057	0.0105	0.586	21.587
genus Candidatus Soleaferrea	rs10809135	C	T	-0.0834858	0.0182426	5.47e-06	0.0149	0.0097	0.1271	20.9436
genus Candidatus Soleaferrea	rs11153159	G	C	-0.12805	0.0285446	4.42e-06	0.0013	0.0136	0.9226	20.1239
genus Candidatus Soleaferrea	rs12500231	T	A	-0.0813853	0.0182696	7.68e-06	-0.0243	0.0093	0.008863	19.8442
genus Candidatus Soleaferrea	rs2193878	T	A	0.228255	0.0509241	9.46e-06	-0.0158	0.0224	0.4802	20.0906
genus Candidatus Soleaferrea	rs386526	G	C	-0.0818459	0.0180086	8.33e-06	-0.0098	0.0097	0.3122	20.6554
genus Candidatus Soleaferrea	rs4294381	C	T	-0.112197	0.023186	1.37e-06	0.0292	0.0116	0.01204	23.4159
genus Candidatus Soleaferrea	rs4678258	T	C	0.0986136	0.0215646	5.53e-06	-0.0111	0.011	0.3151	20.9118
genus Candidatus Soleaferrea	rs6489992	A	G	-0.0840437	0.0187031	7.89e-06	-0.0179	0.0095	0.05954	20.1922
genus Candidatus Soleaferrea	rs6494306	A	G	-0.0969304	0.0214221	5.8e-06	-0.0005	0.011	0.9641	20.4737
genus Candidatus Soleaferrea	rs6881988	C	G	0.0819131	0.018185	9.23e-06	-0.0173	0.0111	0.1199	20.2899
genus Candidatus Soleaferrea	rs7400877	C	T	0.0951085	0.0212799	9.29e-06	0.0165	0.0114	0.1475	19.9756
genus Candidatus Soleaferrea	rs9973954	G	A	-0.0892075	0.0195401	5.95e-06	0.0136	0.01	0.1753	20.8425
genus Catenibacterium	rs12404911	C	T	0.140717	0.0304142	2.8e-06	-0.0023	0.0117	0.8464	21.4062
genus Catenibacterium	rs212393	A	G	0.135254	0.0286209	3.62e-06	0.0008	0.0103	0.9348	22.3323
genus Catenibacterium	rs73128290	A	G	0.129726	0.0284563	4.29e-06	0.0253	0.0111	0.02221	20.7825
genus Catenibacterium	rs77285108	G	A	-0.161826	0.0353447	3.63e-06	-0.0017	0.0134	0.8992	20.9627
genus Catenibacterium	rs7742829	C	T	0.11411	0.0251099	5.61e-06	0.0033	0.0093	0.724	20.6518
genus Christensenellaceae R 7group	rs10461257	A	G	-0.0551969	0.0122069	6.51e-06	0.0411	0.0116	0.0003924	20.4465
genus Christensenellaceae R 7group	rs17081797	A	G	-0.0904325	0.0204253	3.34e-06	0.0083	0.0172	0.6302	19.6025
genus Christensenellaceae R 7group	rs60954665	T	G	0.049815	0.0110787	7.13e-06	0.0021	0.0097	0.8327	20.2182
genus Christensenellaceae R 7group	rs62132810	A	G	-0.0828853	0.0179623	5.67e-06	0.002	0.019	0.9177	21.2927
genus Christensenellaceae R 7group	rs62190261	A	C	0.0958394	0.0214723	8.74e-06	0.0156	0.0181	0.3877	19.9219
genus Christensenellaceae R 7group	rs62467127	C	T	0.114108	0.0251983	3.25e-06	-0.0273	0.0206	0.1847	20.5064
genus Christensenellaceae R 7group	rs73952017	C	T	-0.0862164	0.0194354	8.46e-06	-0.0221	0.0169	0.1909	19.6785
genus Christensenellaceae R 7group	rs78521377	C	T	0.124992	0.0274797	5.61e-06	0.0042	0.021	0.8423	20.689
genus Christensenellaceae R 7group	rs79150079	C	A	0.121547	0.0270977	9.42e-06	0.0378	0.0192	0.04908	20.1198
genus Christensenellaceae R 7group	rs892686	A	G	0.0514099	0.011136	3.97e-06	0.0044	0.0092	0.63	21.3125
genus Christensenellaceae R 7group	rs999354	T	A	0.0580248	0.0117185	7.01e-07	0.0137	0.0099	0.1672	24.5179
genus Clostridium innocuum group	rs10074000	T	C	-0.102648	0.0227508	7e-06	-0.0011	0.0095	0.9107	20.3567
genus Clostridium innocuum group	rs10506058	A	G	0.0997048	0.0221926	8.92e-06	0.0088	0.0094	0.3465	20.1844
genus Clostridium innocuum group	rs1942371	G	A	-0.157938	0.034187	4.06e-06	0.0215	0.0143	0.1331	21.3428
genus Clostridium innocuum group	rs1948423	T	A	-0.108859	0.023425	3.49e-06	0.0012	0.01	0.9023	21.5958
genus Clostridium innocuum group	rs40656	C	T	0.142664	0.0311021	8.62e-06	0.0109	0.0153	0.4771	21.0402
genus Clostridium innocuum group	rs4869133	G	A	-0.180591	0.0409505	7.24e-06	-0.0004	0.0166	0.9787	19.4479
genus Clostridium innocuum group	rs61267978	T	C	0.14708	0.0320875	5.59e-06	-0.0088	0.0136	0.5167	21.0105
genus Clostridium innocuum group	rs6577484	G	A	0.160425	0.0360857	8.41e-06	-0.0062	0.0157	0.6945	19.764
genus Clostridium innocuum group	rs6890185	C	T	-0.113424	0.0233137	1.12e-06	-0.0074	0.0098	0.4482	23.6694
genus Clostridium innocuum group	rs71564433	T	A	-0.126746	0.0274657	7.8e-06	0.0079	0.0115	0.4937	21.2955
genus Clostridium innocuum group	rs77845139	A	G	-0.114993	0.0257186	8.41e-06	0.0204	0.0109	0.06132	19.9916
genus Clostridium sensustricto1	rs11264403	G	A	-0.139061	0.0334454	7.76e-06	-0.0031	0.0228	0.8934	17.2877
genus Clostridium sensustricto1	rs115807074	A	G	-0.22736	0.0492575	4.32e-06	-0.022	0.0252	0.3843	21.3051
genus Clostridium sensustricto1	rs11586026	A	T	0.110967	0.0250498	8.85e-06	0.0355	0.0199	0.07429	19.6236
genus Clostridium sensustricto1	rs116847295	C	T	0.110021	0.0246032	4.58e-06	0.0313	0.0184	0.08925	19.9971
genus Clostridium sensustricto1	rs12341505	G	A	0.0810718	0.0180121	4.82e-06	-0.0201	0.0139	0.1473	20.2587
genus Clostridium sensustricto1	rs12490337	C	G	-0.0616879	0.0137581	7.49e-06	0.017	0.0109	0.1173	20.104
genus Clostridium sensustricto1	rs2795528	G	A	-0.184315	0.0392204	2.72e-06	0.0275	0.0224	0.2199	22.085
genus Clostridium sensustricto1	rs2817172	C	T	0.058139	0.0124492	2.77e-06	-0.0095	0.0097	0.3275	21.8098
genus Clostridium sensustricto1	rs550843	T	C	-0.0783246	0.0169209	2.05e-06	-0.0016	0.0137	0.9093	21.4264
genus Collinsella	rs10890671	C	T	0.0537401	0.0118848	6.52e-06	0.01	0.0091	0.2757	20.4462
genus Collinsella	rs11597285	G	T	-0.0537947	0.0120548	9.38e-06	-0.0042	0.0093	0.6506	19.914
genus Collinsella	rs12921100	T	A	-0.0563759	0.0127019	8.23e-06	0.0107	0.01	0.2833	19.6992
genus Collinsella	rs1496626	T	C	-0.0722307	0.01616	6.78e-06	0.0037	0.0133	0.7803	19.9784
genus Collinsella	rs149807560	C	A	-0.104264	0.0235841	7.1e-06	-0.0169	0.0199	0.3933	19.5448
genus Collinsella	rs2103510	G	A	0.0786551	0.0168217	2.42e-06	-0.0024	0.0138	0.8631	21.8632
genus Collinsella	rs2671662	G	C	0.0567751	0.011945	2.22e-06	0.0011	0.0099	0.9094	22.5914
genus Collinsella	rs59414781	C	G	0.0668866	0.0149773	9.15e-06	0.013	0.0118	0.27	19.944
genus Collinsella	rs62448871	C	A	-0.0540309	0.0120324	6.78e-06	0.0019	0.0095	0.8451	20.1641
genus Collinsella	rs73052258	G	A	0.0930178	0.0202658	1.72e-06	-0.0005	0.0163	0.9744	21.0671
genus Collinsella	rs75672793	A	G	-0.108908	0.0240522	6.14e-06	0.0295	0.0173	0.08801	20.5026
genus Collinsella	rs9541268	C	A	0.09597	0.0197312	8.79e-07	-0.0169	0.015	0.2586	23.6572
genus Coprobacter	rs11532348	C	T	-0.103931	0.0226826	5.71e-06	0.0023	0.0124	0.8497	20.9945
genus Coprobacter	rs12684609	T	C	0.100827	0.0220366	6.1e-06	0.0074	0.0118	0.5289	20.9346
genus Coprobacter	rs12996055	A	C	0.0921817	0.0209405	8.08e-06	-0.0047	0.0108	0.6623	19.3783
genus Coprobacter	rs143662916	C	T	0.253264	0.0540141	3.07e-06	-0.012	0.0207	0.563	21.9853
genus Coprobacter	rs189356	G	A	0.0781125	0.0171916	6.26e-06	0.0165	0.0096	0.0864	20.6447
genus Coprobacter	rs213863	T	C	0.0887412	0.0188377	2.35e-06	0.0003	0.01	0.9784	22.1919
genus Coprobacter	rs28402691	T	C	0.110695	0.0251199	9.56e-06	0.0047	0.0141	0.7414	19.4187
genus Coprobacter	rs305411	A	G	0.129218	0.0264518	1.01e-06	0	0.0149	0.9975	23.8636
genus Coprobacter	rs3828477	G	T	-0.0912179	0.019569	2.89e-06	0.0187	0.0113	0.09748	21.7282
genus Coprobacter	rs5011652	C	G	-0.0899597	0.020001	5.51e-06	-0.0018	0.0108	0.8647	20.2298
genus Coprobacter	rs55672356	T	A	-0.193354	0.0413815	2.74e-06	0.0014	0.0215	0.947	21.832
genus Coprobacter	rs72821405	T	C	-0.147365	0.0319978	4.76e-06	0.0278	0.0168	0.09728	21.2104
genus Coprobacter	rs74919520	G	A	0.125703	0.0276296	5.76e-06	0.0062	0.0157	0.6929	20.6987
genus Coprobacter	rs76001613	C	G	0.21591	0.0493019	9.13e-06	0.0188	0.0264	0.4751	19.1787
genus Coprococcus1	rs1010560	C	A	0.0580232	0.0122722	1.96e-06	0.0019	0.0106	0.8575	22.3542
genus Coprococcus1	rs12794898	G	T	0.0903299	0.0197212	4.92e-06	0.0228	0.0171	0.1818	20.9796
genus Coprococcus1	rs12886051	G	C	-0.0521782	0.0118051	8.01e-06	-0.005	0.01	0.618	19.5361
genus Coprococcus1	rs1519491	T	C	0.0499197	0.0113558	8.95e-06	0.01	0.0092	0.2785	19.3245
genus Coprococcus1	rs1576241	A	G	-0.0510343	0.0109535	3.33e-06	0.0007	0.0091	0.9424	21.7079
genus Coprococcus1	rs2907920	G	A	-0.0561173	0.0126824	7.65e-06	0.0018	0.0112	0.8746	19.579
genus Coprococcus1	rs4277593	G	A	-0.0585649	0.0109914	1.14e-07	0.0076	0.0094	0.4183	28.3902
genus Coprococcus1	rs56405618	A	G	-0.08963	0.0186508	1.57e-06	-0.0009	0.0156	0.9555	23.0947
genus Coprococcus1	rs73031725	T	C	0.167591	0.0355224	1.98e-06	-0.0138	0.0232	0.5521	22.2585
genus Coprococcus1	rs73167075	T	C	0.0573137	0.0127573	8.57e-06	0.0197	0.0114	0.08498	20.1836
genus Coprococcus1	rs74101919	T	C	-0.0718988	0.0144651	1.03e-06	-0.0025	0.0123	0.8388	24.7059
genus Coprococcus1	rs7784490	G	C	0.0518543	0.0113136	4.55e-06	0.0103	0.0094	0.273	21.0072
genus Coprococcus1	rs946513	T	C	-0.205899	0.0460018	8.62e-06	-0.0451	0.0234	0.05408	20.0336
genus Coprococcus2	rs10070053	A	G	0.0594312	0.0135375	7.65e-06	0.001	0.0094	0.915	19.2731
genus Coprococcus2	rs12634070	T	C	0.0736486	0.0164921	9.95e-06	-0.0018	0.0115	0.8755	19.9424
genus Coprococcus2	rs1958519	T	A	0.0665288	0.0138558	1.58e-06	0.0009	0.0091	0.9205	23.0545
genus Coprococcus2	rs2482516	C	T	0.0754415	0.0164619	4.72e-06	-0.0221	0.0127	0.08193	21.002
genus Coprococcus2	rs35890118	A	G	-0.066536	0.0147661	8.26e-06	0.0125	0.0101	0.2178	20.304
genus Coprococcus2	rs59936925	A	T	0.117085	0.0233995	9.38e-07	-0.0068	0.0159	0.6678	25.0374
genus Coprococcus2	rs61823518	A	C	-0.0955381	0.0215724	6.68e-06	0.0191	0.0164	0.2427	19.6136
genus Coprococcus2	rs6677933	C	T	-0.0804405	0.0164216	1.19e-06	-0.0123	0.0109	0.2598	23.9949
genus Coprococcus2	rs72680320	T	C	-0.0649382	0.013919	2.27e-06	-0.0045	0.0094	0.6312	21.7663
genus Coprococcus2	rs9426473	A	G	0.0727361	0.0161662	6.31e-06	0.0142	0.0112	0.2041	20.2434
genus Coprococcus3	rs10810043	G	A	-0.0515518	0.0115923	9.27e-06	-0.0101	0.0097	0.2988	19.7765
genus Coprococcus3	rs11077359	C	T	0.0645443	0.0148833	9.64e-06	-0.003	0.0147	0.8392	18.8069
genus Coprococcus3	rs11080344	C	T	0.0516921	0.0113054	4.79e-06	-0.001	0.0092	0.9093	20.9063
genus Coprococcus3	rs13247359	G	A	0.051211	0.0113031	7.33e-06	0.0035	0.0101	0.7322	20.5273
genus Coprococcus3	rs13394391	C	T	-0.0709302	0.0150918	2.2e-06	0.0095	0.0126	0.4515	22.0892
genus Coprococcus3	rs178271	C	T	-0.145257	0.0294239	7.81e-07	0.0539	0.023	0.01911	24.371
genus Coprococcus3	rs62481985	G	C	-0.0582385	0.0115052	4.18e-07	-0.0013	0.0099	0.8912	25.6231
genus Coprococcus3	rs7521171	A	G	0.0596434	0.0129279	4.32e-06	-0.0195	0.0152	0.1982	21.2848
genus Coprococcus3	rs8100692	T	C	0.0577411	0.0113476	4.16e-07	-0.0106	0.0093	0.2565	25.8918
genus Defluviitaleaceae UCG011	rs112893842	T	C	0.11381	0.0232806	1.45e-06	0.0117	0.0142	0.4113	23.8986
genus Defluviitaleaceae UCG011	rs1582238	C	T	-0.0805036	0.0167257	1.57e-06	0.0032	0.0096	0.7381	23.1666
genus Defluviitaleaceae UCG011	rs28696126	T	A	0.106503	0.0238473	6.63e-06	0.0131	0.0135	0.3314	19.9455
genus Defluviitaleaceae UCG011	rs2892880	G	A	0.0817755	0.0181686	6.83e-06	0.0058	0.011	0.6006	20.2583
genus Defluviitaleaceae UCG011	rs4344384	T	G	-0.0715978	0.0156309	4.83e-06	-0.0036	0.0093	0.6994	20.9813
genus Defluviitaleaceae UCG011	rs4677103	A	G	0.0977912	0.0197263	9.6e-07	0.0311	0.0139	0.0249	24.5758
genus Defluviitaleaceae UCG011	rs55658617	T	C	0.174369	0.0362226	2.15e-06	0.0373	0.0241	0.1217	23.1728
genus Defluviitaleaceae UCG011	rs72731813	C	T	-0.147383	0.0293796	4.33e-07	0.0377	0.0175	0.03097	25.1654
genus Defluviitaleaceae UCG011	rs9608282	T	G	0.142939	0.0299793	2.52e-06	0.0211	0.0189	0.2651	22.7331
genus Defluviitaleaceae UCG011	rs9725395	A	G	-0.13834	0.029554	3.52e-06	0.0028	0.0172	0.8701	21.911
genus Desulfovibrio	rs11160353	A	T	0.0691756	0.0147285	2.7e-06	-0.0071	0.0089	0.4241	22.0592
genus Desulfovibrio	rs12031543	T	C	-0.127185	0.0281887	6.55e-06	0.0008	0.0194	0.9684	20.3574
genus Desulfovibrio	rs13066142	G	A	0.119141	0.0250891	3.79e-06	0.0026	0.0169	0.8785	22.5503
genus Desulfovibrio	rs16863365	A	G	0.109402	0.0226964	1.79e-06	-0.0277	0.0138	0.04491	23.2347
genus Desulfovibrio	rs2032031	G	A	0.0654931	0.0148681	9.14e-06	-0.0069	0.0092	0.4539	19.4035
genus Desulfovibrio	rs2590913	A	G	-0.154496	0.0339396	6.65e-06	-0.0057	0.0194	0.7687	20.7215
genus Desulfovibrio	rs2853179	T	C	-0.0811971	0.0174234	2.42e-06	-0.0091	0.0113	0.4223	21.7178
genus Desulfovibrio	rs4797774	A	G	-0.212582	0.0470044	5.64e-06	-0.0217	0.0221	0.3282	20.4539
genus Desulfovibrio	rs6580353	T	C	0.0770979	0.0169735	4.94e-06	0.0017	0.0109	0.8769	20.632
genus Desulfovibrio	rs72647089	T	G	-0.106594	0.0239337	8.3e-06	-0.0141	0.0158	0.3732	19.8356
genus Dialister	rs10138457	T	C	-0.113054	0.0261933	7.88e-06	0.0232	0.018	0.1983	18.6291
genus Dialister	rs10938938	A	G	0.0773514	0.0170915	7.37e-06	-0.0102	0.0116	0.3818	20.4822
genus Dialister	rs11071887	T	C	0.0662403	0.0146315	5.91e-06	0.0002	0.0116	0.9852	20.4959
genus Dialister	rs11166701	G	A	-0.0655301	0.013186	5.51e-07	0.0098	0.0092	0.2871	24.6976
genus Dialister	rs2314294	T	C	0.0865932	0.0193719	8.08e-06	0.011	0.014	0.4305	19.9813
genus Dialister	rs2435610	A	C	0.0647132	0.0143314	5.93e-06	-0.0062	0.0104	0.5543	20.3896
genus Dialister	rs4747450	C	A	0.0668509	0.0147685	5.84e-06	0.0126	0.0104	0.2273	20.49
genus Dialister	rs4753063	A	G	0.0596297	0.0130052	4.86e-06	0.0067	0.0102	0.5109	21.0228
genus Dialister	rs517089	T	A	0.076227	0.0170411	5.14e-06	0.0152	0.0121	0.2111	20.0089
genus Dialister	rs75416973	A	G	0.0727223	0.016451	9.46e-06	-0.0032	0.0112	0.7741	19.5412
genus Dialister	rs764177	C	A	-0.0601454	0.0135366	9.61e-06	0.0061	0.0108	0.5732	19.7417
genus Dialister	rs76680460	G	A	-0.161296	0.0364332	8.19e-06	0.0021	0.0241	0.9312	19.5998
genus Dorea	rs11150408	G	T	-0.0488254	0.0109063	7.06e-06	-0.0125	0.0105	0.2336	20.0418
genus Dorea	rs12216169	T	A	0.0881722	0.0193683	5.33e-06	-0.0084	0.017	0.6227	20.7243
genus Dorea	rs12537781	T	C	-0.055544	0.0125223	9.15e-06	-0.0028	0.0107	0.7946	19.6746
genus Dorea	rs13279148	G	A	0.0715309	0.0150878	2.25e-06	0.0085	0.013	0.5139	22.4769
genus Dorea	rs1899291	T	C	-0.0697217	0.0150285	4.57e-06	-0.008	0.0138	0.5628	21.5231
genus Dorea	rs3005511	G	A	-0.0516127	0.0112852	5.29e-06	0.0037	0.0098	0.7029	20.9168
genus Dorea	rs345219	G	T	0.0497368	0.0112621	8.8e-06	-0.0021	0.0099	0.8353	19.5037
genus Dorea	rs3752849	G	A	0.163846	0.036608	7.68e-06	-0.0276	0.0252	0.273	20.0318
genus Dorea	rs4793307	C	T	0.0574165	0.0122472	4.01e-06	-0.0101	0.0103	0.3286	21.9786
genus Dorea	rs62503162	A	G	-0.0974091	0.0194379	7.47e-07	-0.0277	0.0163	0.08996	25.1131
genus Dorea	rs62583469	T	A	-0.0634136	0.0142227	5.78e-06	0.0101	0.0121	0.4039	19.8793
genus Dorea	rs73729431	C	T	-0.13745	0.0299983	3.17e-06	0.0068	0.022	0.7583	20.994
genus Eggerthella	rs112205261	T	C	-0.188618	0.0403613	3.35e-06	-0.0096	0.0193	0.6182	21.8392
genus Eggerthella	rs13070736	A	C	-0.121331	0.0272024	7.62e-06	0.0066	0.0132	0.6152	19.8943
genus Eggerthella	rs1784446	A	G	-0.0907728	0.0198096	5.23e-06	0.0032	0.0101	0.7514	20.9971
genus Eggerthella	rs2223081	A	G	-0.102572	0.0221108	3.89e-06	-0.0018	0.0104	0.8657	21.5203
genus Eggerthella	rs2240838	G	A	-0.0980582	0.0197653	7.36e-07	0.0105	0.0095	0.271	24.6128
genus Eggerthella	rs3851328	G	T	0.107774	0.0236527	4.18e-06	0.0065	0.0112	0.5645	20.7619
genus Eggerthella	rs4985746	A	G	-0.110522	0.0247653	5.71e-06	-0.0185	0.0113	0.1011	19.9164
genus Eggerthella	rs6430926	T	C	-0.0879736	0.0197127	8.37e-06	0.0054	0.0091	0.552	19.9165
genus Eggerthella	rs67490567	T	C	0.108495	0.0245457	8.94e-06	0.0147	0.0138	0.2871	19.5375
genus Eggerthella	rs76663501	C	T	0.175349	0.0378576	4.83e-06	0.0007	0.0192	0.9717	21.4536
genus Eisenbergiella	rs11027642	C	T	0.129006	0.0284844	4.92e-06	-0.0009	0.0135	0.9485	20.5119
genus Eisenbergiella	rs11079158	T	C	0.100627	0.022546	7.35e-06	0.0175	0.0109	0.1077	19.92
genus Eisenbergiella	rs11938607	C	T	-0.0978125	0.0216636	8.22e-06	0.0139	0.0107	0.1911	20.3858
genus Eisenbergiella	rs12257723	A	C	-0.0952742	0.0211569	8.85e-06	0.0018	0.01	0.8544	20.279
genus Eisenbergiella	rs12278566	T	A	-0.121065	0.0251658	1.65e-06	-0.0234	0.0125	0.06006	23.1428
genus Eisenbergiella	rs12710729	C	A	0.0893384	0.0199069	9.84e-06	0.0116	0.0095	0.2217	20.1404
genus Eisenbergiella	rs13258851	A	G	0.137001	0.0302124	7.75e-06	0.0063	0.0148	0.6704	20.5626
genus Eisenbergiella	rs1508033	A	C	0.091546	0.0195787	3.23e-06	-0.0056	0.0097	0.5676	21.8631
genus Eisenbergiella	rs1553971	T	G	0.120965	0.0263054	5.27e-06	0.0152	0.0129	0.2369	21.1461
genus Eisenbergiella	rs2683098	T	C	-0.107319	0.022515	2.24e-06	0.0065	0.0112	0.5613	22.7201
genus Eisenbergiella	rs3812426	A	G	-0.106447	0.0224159	2.72e-06	-0.0088	0.0109	0.4186	22.5504
genus Eisenbergiella	rs4462860	G	A	0.0939071	0.0201104	4.16e-06	-0.0062	0.0104	0.5494	21.805
genus Enterorhabdus	rs10098492	T	C	0.132323	0.0293688	6.41e-06	0.0024	0.0158	0.88	20.3001
genus Enterorhabdus	rs11098863	A	T	0.0966008	0.0162677	3.06e-09	0.0038	0.0092	0.6825	35.2622
genus Enterorhabdus	rs114731706	T	G	0.182308	0.0382298	2.17e-06	-0.0057	0.0207	0.7818	22.7409
genus Enterorhabdus	rs2051957	C	T	0.0843291	0.0189864	8.9e-06	0.015	0.0108	0.1644	19.7274
genus Enterorhabdus	rs3017103	G	A	-0.0980897	0.0208995	2.94e-06	-0.0085	0.012	0.4801	22.028
genus Enterorhabdus	rs73331712	T	C	0.26199	0.055123	4.85e-06	0.0072	0.0215	0.7385	22.5894
genus Enterorhabdus	rs77655283	G	A	0.132988	0.0298306	5.88e-06	-0.0212	0.0186	0.2547	19.8747
genus Enterorhabdus	rs7923280	T	A	-0.0860019	0.0169148	5.24e-07	-0.0127	0.0098	0.1929	25.8513
genus Enterorhabdus	rs9470637	T	A	0.0755513	0.0166263	5.7e-06	-0.017	0.0095	0.07495	20.6487
genus Erysipelatoclostridium	rs1434153	G	A	-0.0684526	0.0152443	6.85e-06	-0.0153	0.0119	0.1998	20.1635
genus Erysipelatoclostridium	rs16936671	C	T	-0.0968026	0.0217883	6.04e-06	-0.0107	0.0139	0.4443	19.7391
genus Erysipelatoclostridium	rs17804233	C	T	0.0662914	0.0144203	4.59e-06	-0.0098	0.0091	0.2821	21.1332
genus Erysipelatoclostridium	rs2901723	A	C	-0.0641339	0.0144295	8.79e-06	0.0015	0.0093	0.871	19.7548
genus Erysipelatoclostridium	rs340991	A	G	-0.0740482	0.0158891	3.75e-06	0.0124	0.0104	0.231	21.7185
genus Erysipelatoclostridium	rs34528142	C	G	-0.0875551	0.0195556	6.13e-06	-0.0114	0.0146	0.4343	20.0457
genus Erysipelatoclostridium	rs3804326	A	G	0.14147	0.0336352	9.85e-06	0.0035	0.0204	0.8653	17.6905
genus Erysipelatoclostridium	rs45480394	T	G	-0.0687134	0.0151835	7.66e-06	-0.0069	0.0101	0.4919	20.4804
genus Erysipelatoclostridium	rs4697572	A	G	-0.0810636	0.0163308	7.59e-07	-0.0042	0.0099	0.6677	24.6398
genus Erysipelatoclostridium	rs58236560	G	T	-0.111157	0.0234426	2.16e-06	0.0335	0.0164	0.04082	22.4834
genus Erysipelatoclostridium	rs61806970	C	T	0.142548	0.0320688	9.09e-06	0.0237	0.0199	0.2321	19.7586
genus Erysipelatoclostridium	rs622418	A	G	-0.0668051	0.0143224	3.68e-06	-0.0047	0.0093	0.6173	21.7564
genus Erysipelatoclostridium	rs6474512	C	A	-0.067015	0.0143201	3.02e-06	0.0114	0.0092	0.2168	21.9004
genus Erysipelatoclostridium	rs710230	C	T	-0.143381	0.0281514	6.33e-07	-0.0023	0.0179	0.8969	25.9408
genus Erysipelatoclostridium	rs7221249	G	A	-0.0839861	0.0142741	4.31e-09	0.0021	0.0095	0.8208	34.6192
genus Erysipelatoclostridium	rs9590927	A	G	0.0646003	0.0143479	6.39e-06	-0.0062	0.0092	0.4992	20.2718
genus Erysipelotrichaceae	rs75949021	T	C	-0.169667	0.0374238	3.58e-06	0.0267	0.0213	0.2111	20.5541
genus Escherichia Shigella	rs112767262	T	C	0.0732963	0.0163589	8.21e-06	-0.0123	0.0121	0.3098	20.075
genus Escherichia Shigella	rs113127095	A	G	0.151009	0.0323434	3.33e-06	0.0107	0.0211	0.6118	21.7989
genus Escherichia Shigella	rs113513883	A	G	0.172283	0.038041	5.28e-06	-0.0194	0.0264	0.4606	20.5107
genus Escherichia Shigella	rs1154904	G	A	0.0613376	0.0130644	3.04e-06	-0.0116	0.01	0.2455	22.0432
genus Escherichia Shigella	rs11706043	T	A	0.075657	0.0164155	5.87e-06	0.0065	0.0121	0.5921	21.2417
genus Escherichia Shigella	rs117092367	A	T	0.117362	0.0264533	9.65e-06	0.0091	0.0189	0.6301	19.6832
genus Escherichia Shigella	rs118526	A	C	0.0594401	0.013598	8e-06	0.0046	0.0096	0.6324	19.1077
genus Escherichia Shigella	rs2267739	G	C	0.115505	0.0237628	1.42e-06	0.0014	0.0206	0.945	23.6269
genus Escherichia Shigella	rs2798105	A	G	-0.100851	0.0222045	8.24e-06	0.0004	0.0154	0.981	20.629
genus Escherichia Shigella	rs35555519	C	G	0.101976	0.0222883	4.92e-06	-0.0277	0.0167	0.09707	20.9335
genus Escherichia Shigella	rs4731451	G	A	-0.0609885	0.0135157	7.47e-06	0.0252	0.0097	0.009163	20.3619
genus Escherichia Shigella	rs57024273	T	C	0.0626172	0.0139919	9.7e-06	0.0031	0.0104	0.7657	20.0278
genus Escherichia Shigella	rs592299	T	C	-0.0592004	0.0129486	4.77e-06	0.0131	0.0098	0.1809	20.9028
genus Escherichia Shigella	rs73208162	A	G	-0.119296	0.024839	2.19e-06	-0.0141	0.0214	0.5111	23.0666
genus Escherichia Shigella	rs7502686	G	C	-0.136384	0.0302576	5.9e-06	0.0106	0.0202	0.5992	20.3169
genus Eubacterium brachy group	rs112617308	T	C	-0.170873	0.0362844	2.38e-06	0.0225	0.0154	0.1437	22.1772
genus Eubacterium brachy group	rs12151423	G	A	-0.101329	0.0227324	9.27e-06	0.0086	0.0095	0.3624	19.869
genus Eubacterium brachy group	rs13139592	T	C	-0.145997	0.0327192	7.97e-06	0.0254	0.0139	0.06708	19.9105
genus Eubacterium brachy group	rs1384962	G	A	-0.120888	0.0266264	6.99e-06	0.0087	0.0111	0.4295	20.613
genus Eubacterium brachy group	rs2913110	T	C	-0.105143	0.022942	4.56e-06	-0.0016	0.0093	0.8657	21.0038
genus Eubacterium brachy group	rs4862235	A	G	-0.104806	0.0225751	3.73e-06	0.0094	0.0094	0.32	21.5533
genus Eubacterium brachy group	rs6591893	A	G	-0.108225	0.0240319	7.34e-06	-0.0102	0.0101	0.3152	20.2805
genus Eubacterium brachy group	rs720439	G	A	0.111927	0.0251252	7.03e-06	-0.0006	0.011	0.9583	19.845
genus Eubacterium brachy group	rs73199919	T	C	-0.236717	0.0531335	8.16e-06	0.0508	0.0243	0.03667	19.8482
genus Eubacterium brachy group	rs9613196	T	A	-0.238718	0.0528561	4.99e-06	-0.0289	0.0206	0.1594	20.3976
genus Eubacterium coprostanoligenes group	rs1020520	T	G	-0.0590705	0.0132929	8.89e-06	-0.0152	0.0116	0.191	19.747
genus Eubacterium coprostanoligenes group	rs10444197	A	G	-0.0505823	0.0113455	5.98e-06	-0.0075	0.0096	0.4329	19.877
genus Eubacterium coprostanoligenes group	rs11052069	C	T	-0.0477832	0.0107833	9.38e-06	-0.0064	0.0095	0.5032	19.6357
genus Eubacterium coprostanoligenes group	rs115325767	G	C	0.0783322	0.0174719	2.62e-06	-0.0109	0.0158	0.4927	20.1002
genus Eubacterium coprostanoligenes group	rs11720857	C	T	0.0630776	0.0144485	9.26e-06	0.0032	0.0123	0.7966	19.0592
genus Eubacterium coprostanoligenes group	rs12906958	C	T	-0.0533159	0.0115935	4.35e-06	-0.0099	0.0098	0.3139	21.1487
genus Eubacterium coprostanoligenes group	rs17159861	C	T	0.0962228	0.0168388	1.04e-08	0.0108	0.0151	0.4749	32.6538
genus Eubacterium coprostanoligenes group	rs2644213	A	G	-0.0538845	0.0121245	9.86e-06	-0.0078	0.0106	0.4584	19.7515
genus Eubacterium coprostanoligenes group	rs4076415	G	T	-0.0515152	0.0110294	1.99e-06	-0.0038	0.0097	0.6946	21.8156
genus Eubacterium coprostanoligenes group	rs4717831	T	A	-0.0786783	0.0174038	9.18e-06	0.0098	0.0192	0.6077	20.4372
genus Eubacterium coprostanoligenes group	rs62024432	C	T	-0.0769698	0.0172101	7.5e-06	0.0321	0.0147	0.02881	20.002
genus Eubacterium coprostanoligenes group	rs6762473	A	C	-0.0521584	0.0112353	4.26e-06	0.0032	0.0095	0.7337	21.5516
genus Eubacterium coprostanoligenes group	rs76898927	G	A	0.123055	0.0266375	4.79e-06	-0.0352	0.0225	0.118	21.3408
genus Eubacterium coprostanoligenes group	rs79895140	T	C	-0.0641017	0.0141153	8.62e-06	0.0314	0.0128	0.01438	20.6233
genus Eubacterium coprostanoligenes group	rs9648214	T	C	-0.0828719	0.016431	2.52e-07	-0.0168	0.0155	0.2786	25.4382
genus Eubacterium eligens group	rs12719051	A	G	0.0916626	0.0208183	7.12e-06	0.0091	0.0172	0.5981	19.3863
genus Eubacterium eligens group	rs158115	G	C	0.0915271	0.0190611	9.74e-06	0.002	0.0164	0.9026	23.057
genus Eubacterium eligens group	rs182318	G	A	-0.0824941	0.0195615	8.4e-06	-0.0216	0.0169	0.2011	17.7845
genus Eubacterium eligens group	rs2200429	A	G	-0.0888825	0.0198479	5.3e-06	0.0348	0.0169	0.03971	20.0541
genus Eubacterium eligens group	rs265534	T	G	-0.0563756	0.0120127	2.27e-06	0.0018	0.0093	0.8436	22.0242
genus Eubacterium eligens group	rs4583233	A	C	0.0670205	0.0128122	2.84e-07	0.0029	0.0111	0.7939	27.3633
genus Eubacterium eligens group	rs56080211	T	C	-0.123093	0.0282743	9.14e-06	-0.0033	0.0225	0.8846	18.9532
genus Eubacterium eligens group	rs6923695	T	G	0.103268	0.0229525	4.87e-06	-0.0074	0.0177	0.6756	20.2428
genus Eubacterium eligens group	rs72839198	C	G	0.155659	0.0375612	3.14e-06	-0.0126	0.0232	0.5871	17.1739
genus Eubacterium eligens group	rs74606150	C	G	-0.196454	0.042565	4.25e-06	-0.0387	0.0246	0.1158	21.3018
genus Eubacterium fissicatena group	rs10147907	T	G	0.172263	0.039601	8.27e-06	-0.0053	0.0173	0.7587	18.9222
genus Eubacterium fissicatena group	rs11818408	G	A	0.10585	0.0237114	8.2e-06	0.0007	0.0095	0.9391	19.9282
genus Eubacterium fissicatena group	rs11876297	T	C	0.131469	0.0281712	2.67e-06	0.0095	0.0122	0.4341	21.7789
genus Eubacterium fissicatena group	rs151257695	A	G	0.20951	0.0454847	3.1e-06	-0.0127	0.0208	0.5414	21.2167
genus Eubacterium fissicatena group	rs1768152	C	T	-0.139489	0.0316186	8.7e-06	-0.0012	0.0133	0.9255	19.4623
genus Eubacterium fissicatena group	rs2733072	G	A	0.109644	0.0228306	1.49e-06	0.0141	0.0094	0.1345	23.064
genus Eubacterium fissicatena group	rs3771393	T	C	-0.130842	0.0266671	7.38e-07	-0.0144	0.0109	0.1855	24.0737
genus Eubacterium fissicatena group	rs6934739	A	G	0.111463	0.0252788	9.75e-06	0.0063	0.0102	0.5374	19.4423
genus Eubacterium fissicatena group	rs7104872	G	A	0.138612	0.0291906	2.73e-06	-0.0104	0.012	0.3873	22.5484
genus Eubacterium hallii group	rs10501370	C	T	-0.115589	0.0252489	5.42e-06	-0.0129	0.0207	0.5319	20.9579
genus Eubacterium hallii group	rs10798999	C	T	0.0601661	0.0126752	2.61e-06	0.0143	0.011	0.1906	22.5317
genus Eubacterium hallii group	rs10808115	C	A	0.0504747	0.0109922	4.42e-06	0.0027	0.0092	0.7667	21.0852
genus Eubacterium hallii group	rs117748144	T	C	-0.126582	0.028712	7.86e-06	0.0127	0.0204	0.5328	19.4365
genus Eubacterium hallii group	rs13116360	T	C	0.154124	0.0297185	2.94e-07	0.0186	0.0224	0.4069	26.8959
genus Eubacterium hallii group	rs138531890	A	G	0.153138	0.0349456	5.43e-06	0.0266	0.0254	0.2953	19.2035
genus Eubacterium hallii group	rs17074066	T	C	-0.0813986	0.0189272	9.35e-06	0.0271	0.0174	0.1199	18.4953
genus Eubacterium hallii group	rs17474256	G	A	0.0810805	0.0184573	9.45e-06	-0.0085	0.0157	0.5861	19.2973
genus Eubacterium hallii group	rs281379	A	G	-0.0499523	0.0112153	9.33e-06	0.016	0.0092	0.08246	19.8376
genus Eubacterium hallii group	rs28584818	A	G	0.126115	0.0268627	4.43e-06	-0.0465	0.0203	0.02182	22.0411
genus Eubacterium hallii group	rs60254196	G	A	0.0522832	0.0111865	2.7e-06	-0.0161	0.0099	0.105	21.8442
genus Eubacterium hallii group	rs630939	C	T	-0.0508914	0.0114352	9.16e-06	0.0092	0.0102	0.3657	19.8062
genus Eubacterium hallii group	rs6550770	C	T	0.198087	0.0443545	4.82e-06	-0.0513	0.0253	0.04243	19.9451
genus Eubacterium hallii group	rs74018587	C	T	0.208943	0.043822	3.7e-06	0.0221	0.0262	0.399	22.7338
genus Eubacterium hallii group	rs78056098	G	T	-0.0507411	0.0113758	8.29e-06	0.0009	0.0095	0.9227	19.8955
genus Eubacterium hallii group	rs949971	T	G	-0.0540164	0.0116101	3.29e-06	0.0034	0.0095	0.7229	21.6461
genus Eubacterium nodatum group	rs10263623	C	T	0.193496	0.0439023	8.91e-06	0.0213	0.0163	0.1924	19.4254
genus Eubacterium nodatum group	rs10458299	T	C	-0.187753	0.041969	8.37e-06	-0.0086	0.0168	0.6098	20.0132
genus Eubacterium nodatum group	rs11006576	A	G	-0.110167	0.024593	7.99e-06	-0.0171	0.0092	0.06174	20.0669
genus Eubacterium nodatum group	rs113893692	C	T	-0.185107	0.0403573	5.76e-06	0.0098	0.0153	0.5216	21.0379
genus Eubacterium nodatum group	rs34297067	A	G	-0.186907	0.0341475	6.6e-08	0.0122	0.0127	0.3394	29.9594
genus Eubacterium nodatum group	rs61841040	G	T	0.160621	0.0341609	3.56e-06	-0.0079	0.0131	0.5458	22.1078
genus Eubacterium nodatum group	rs6818880	G	A	0.110081	0.0245964	7.83e-06	-0.0121	0.0095	0.2062	20.03
genus Eubacterium nodatum group	rs77910827	C	T	0.201788	0.0413568	9.05e-07	-0.0143	0.0153	0.3488	23.8066
genus Eubacterium nodatum group	rs7827125	C	T	0.1223	0.0271331	7.17e-06	0.0064	0.0111	0.5657	20.3167
genus Eubacterium nodatum group	rs7880204	T	C	-0.125454	0.0275303	6.84e-06	-0.0084	0.0108	0.4367	20.7657
genus Eubacterium nodatum group	rs9425984	T	C	-0.130234	0.0292347	7.21e-06	0.0101	0.0108	0.3526	19.845
genus Eubacterium oxidoreducens group	rs12129908	A	C	-0.0893273	0.0198333	5.8e-06	0.0064	0.0093	0.4902	20.2852
genus Eubacterium oxidoreducens group	rs12423772	G	T	0.14098	0.0295029	2.63e-06	-0.0095	0.0194	0.6263	22.8342
genus Eubacterium oxidoreducens group	rs1425962	C	G	-0.0906104	0.0200612	7.32e-06	-0.0007	0.0107	0.945	20.4006
genus Eubacterium oxidoreducens group	rs2973294	G	T	0.0923559	0.0195439	2.39e-06	0.0079	0.0092	0.3864	22.3309
genus Eubacterium oxidoreducens group	rs34561138	G	A	0.216145	0.045992	2.51e-06	-0.0074	0.0197	0.7093	22.0864
genus Eubacterium rectale group	rs10248854	C	A	-0.0527827	0.0113464	4.21e-06	-0.0015	0.0098	0.8775	21.6405
genus Eubacterium rectale group	rs10797540	A	G	0.0503179	0.0108389	3.53e-06	0.0224	0.0093	0.01552	21.5514
genus Eubacterium rectale group	rs10892089	C	G	-0.0635522	0.0140072	6.22e-06	-0.0058	0.0118	0.6254	20.5854
genus Eubacterium rectale group	rs117151453	G	C	-0.113141	0.0243541	1.84e-06	-0.0056	0.0197	0.7764	21.5822
genus Eubacterium rectale group	rs143694765	T	C	0.0870025	0.019779	9.75e-06	-0.0041	0.0171	0.8101	19.3488
genus Eubacterium rectale group	rs16960159	C	G	-0.156596	0.0336234	4.1e-06	0.0732	0.0216	0.0007079	21.6909
genus Eubacterium rectale group	rs2884897	A	G	-0.129364	0.0289021	6.44e-06	-0.0295	0.0225	0.1889	20.034
genus Eubacterium rectale group	rs314726	T	C	0.0528824	0.0109486	1.38e-06	0.0217	0.0096	0.02295	23.3295
genus Eubacterium rectale group	rs35398954	A	G	-0.0901402	0.0174602	5.4e-07	0.0153	0.0147	0.2974	26.6525
genus Eubacterium rectale group	rs3980709	A	T	-0.0622701	0.0140572	6.86e-06	0.0026	0.0123	0.8344	19.6228
genus Eubacterium rectale group	rs59427698	A	G	-0.0576035	0.0130853	5.37e-06	-0.0037	0.011	0.739	19.379
genus Eubacterium rectale group	rs62547233	A	G	0.0536319	0.0120201	9.9e-06	0.0221	0.0102	0.03027	19.9081
genus Eubacterium ruminantium group	rs10131724	C	A	0.199832	0.0414577	2.39e-06	0.0208	0.0212	0.3253	23.2338
genus Eubacterium ruminantium group	rs10923018	G	A	0.0726438	0.0160924	6.8e-06	0.0045	0.0093	0.63	20.3777
genus Eubacterium ruminantium group	rs112375806	T	A	0.143141	0.0293757	5.82e-06	0.0161	0.0209	0.4411	23.7439
genus Eubacterium ruminantium group	rs11637981	T	G	0.073258	0.0160888	5.44e-06	-0.0088	0.0095	0.3545	20.733
genus Eubacterium ruminantium group	rs13025464	C	T	0.0737077	0.0163786	6.97e-06	-0.0084	0.0094	0.371	20.2522
genus Eubacterium ruminantium group	rs139749	C	T	-0.0845439	0.0171791	8.59e-07	0.0016	0.0101	0.8762	24.2194
genus Eubacterium ruminantium group	rs16891896	G	A	-0.174787	0.0390573	2.38e-06	-0.0087	0.0217	0.6884	20.0269
genus Eubacterium ruminantium group	rs17519472	C	T	0.107804	0.0233984	4.7e-06	0.0184	0.0131	0.1596	21.2274
genus Eubacterium ruminantium group	rs209813	G	A	-0.103488	0.0236391	9.23e-06	0.0187	0.0135	0.1647	19.1654
genus Eubacterium ruminantium group	rs2116427	A	G	0.0911461	0.0182353	4.67e-07	-0.0077	0.0108	0.478	24.9833
genus Eubacterium ruminantium group	rs2229917	A	G	0.153538	0.0323922	2.16e-06	0.0475	0.0191	0.01282	22.4673
genus Eubacterium ruminantium group	rs2418654	C	T	-0.0748879	0.0165852	6.17e-06	0.0128	0.0114	0.2617	20.3883
genus Eubacterium ruminantium group	rs2817174	C	T	-0.0734306	0.0163687	7.87e-06	-0.011	0.0095	0.2488	20.1245
genus Eubacterium ruminantium group	rs57340348	T	C	-0.0979429	0.0212166	4.93e-06	0.0117	0.0121	0.3338	21.3105
genus Eubacterium ruminantium group	rs606117	G	A	-0.0833243	0.018056	4.82e-06	0.0029	0.01	0.7709	21.2961
genus Eubacterium ruminantium group	rs6676699	T	G	0.0888124	0.0196447	6.38e-06	0.0028	0.0114	0.8089	20.4388
genus Eubacterium ruminantium group	rs7000472	G	A	0.0762282	0.016523	4.07e-06	-0.0113	0.0094	0.2323	21.284
genus Eubacterium ruminantium group	rs72836424	C	T	-0.139825	0.030069	2.62e-06	0.0067	0.0169	0.6913	21.6238
genus Eubacterium ruminantium group	rs73139629	A	C	-0.115098	0.0247909	5.36e-06	0.0168	0.0147	0.2534	21.5551
genus Eubacterium ventriosum group	rs11617697	A	G	-0.143349	0.0286241	7.22e-07	0.0036	0.0241	0.8808	25.0799
genus Eubacterium ventriosum group	rs12964517	G	A	0.0587198	0.0123453	2.08e-06	0.0004	0.0097	0.9684	22.6238
genus Eubacterium ventriosum group	rs13082419	C	T	-0.0715522	0.016137	9.56e-06	-0.0105	0.0127	0.4084	19.6608
genus Eubacterium ventriosum group	rs16884680	G	T	-0.0906428	0.0191909	1.74e-06	-0.0068	0.016	0.6715	22.3088
genus Eubacterium ventriosum group	rs35179274	C	T	-0.0627263	0.013786	5.76e-06	0.0054	0.0108	0.6135	20.7025
genus Eubacterium ventriosum group	rs3809430	T	C	-0.0548171	0.0118426	3.55e-06	0.0008	0.0095	0.9297	21.4258
genus Eubacterium ventriosum group	rs6048195	A	T	-0.0603594	0.011658	2.5e-07	0.0022	0.0104	0.8356	26.8066
genus Eubacterium ventriosum group	rs66746423	C	T	0.0751501	0.0164978	6.11e-06	0.0107	0.0128	0.4029	20.7495
genus Eubacterium ventriosum group	rs66830358	T	A	0.0528752	0.0117972	6.87e-06	0.0045	0.0099	0.6511	20.0884
genus Eubacterium ventriosum group	rs6704822	G	A	-0.0739179	0.0166705	6.62e-06	-0.003	0.0139	0.8316	19.6608
genus Eubacterium ventriosum group	rs72783037	C	A	0.0658926	0.0143747	6.55e-06	0.0059	0.0118	0.6141	21.0124
genus Eubacterium ventriosum group	rs73615400	T	C	-0.0956303	0.0193428	9.54e-07	-0.0017	0.0168	0.9182	24.4429
genus Eubacterium ventriosum group	rs73849225	T	C	0.0975711	0.0224388	5.21e-06	-0.0103	0.0184	0.576	18.9079
genus Eubacterium ventriosum group	rs78250280	G	A	0.0749762	0.0164404	3.36e-06	-0.0162	0.0157	0.3037	20.798
genus Eubacterium ventriosum group	rs876734	T	C	0.0618696	0.0132532	2.89e-06	-0.0149	0.0106	0.1613	21.7928
genus Eubacterium ventriosum group	rs9316536	T	G	-0.0817111	0.0183121	7.84e-06	0.0107	0.0166	0.5201	19.9107
genus Eubacterium xylanophilum group	rs10140184	A	C	0.0576795	0.012599	4.96e-06	-0.0046	0.0104	0.6564	20.959
genus Eubacterium xylanophilum group	rs10917203	A	C	0.0612633	0.0130917	3.15e-06	-0.0032	0.0099	0.7436	21.8982
genus Eubacterium xylanophilum group	rs112176119	C	T	-0.113455	0.0245762	3.33e-06	0.0248	0.0208	0.2327	21.3117
genus Eubacterium xylanophilum group	rs12980122	C	G	-0.108274	0.0238257	5.02e-06	-0.01	0.0198	0.6133	20.6518
genus Eubacterium xylanophilum group	rs13239072	G	A	0.0687427	0.0142728	1.82e-06	0.016	0.0107	0.1335	23.1972
genus Eubacterium xylanophilum group	rs17830032	G	A	-0.160597	0.0310515	2.39e-07	0.0008	0.0221	0.9715	26.7491
genus Eubacterium xylanophilum group	rs1999224	G	T	-0.0949051	0.0203503	3.75e-06	0.0054	0.0155	0.7291	21.7489
genus Eubacterium xylanophilum group	rs2012708	G	A	-0.0573202	0.0126905	6.53e-06	0.0043	0.0098	0.662	20.4013
genus Eubacterium xylanophilum group	rs2213117	T	G	0.0877797	0.0189012	4.21e-06	0.0221	0.0159	0.1642	21.568
genus Eubacterium xylanophilum group	rs4654122	G	C	-0.0553508	0.0123588	7.2e-06	0.0062	0.0093	0.5069	20.0583
genus Eubacterium xylanophilum group	rs75586835	A	G	-0.114498	0.0263455	9.39e-06	-0.0049	0.0192	0.7989	18.8879
genus Eubacterium xylanophilum group	rs79582700	C	G	-0.0951677	0.0199969	2.41e-06	0.0171	0.0153	0.2618	22.6492
genus Faecalibacterium	rs10927394	G	T	-0.232262	0.0512364	7.02e-06	-0.0001	0.0277	0.9977	20.5494
genus Faecalibacterium	rs114946999	C	T	-0.0861565	0.01896	5.7e-06	-0.0073	0.0169	0.6662	20.649
genus Faecalibacterium	rs11776390	T	C	-0.078354	0.017183	6.4e-06	-0.0324	0.0156	0.03773	20.7933
genus Faecalibacterium	rs12320842	C	G	0.094833	0.0163962	7.57e-09	0.0199	0.0144	0.1651	33.4528
genus Faecalibacterium	rs1271565	C	T	-0.0576251	0.0119649	1.3e-06	0.0182	0.0109	0.09469	23.1956
genus Faecalibacterium	rs12753492	A	C	0.0641305	0.0149933	8.8e-06	-0.0155	0.0131	0.2356	18.2951
genus Faecalibacterium	rs2835874	T	C	-0.0866356	0.0196496	7.54e-06	0.0082	0.0179	0.6462	19.4395
genus Faecalibacterium	rs28376661	C	G	0.0504817	0.0109368	3.66e-06	0.0214	0.0094	0.02356	21.3053
genus Faecalibacterium	rs61875484	C	G	0.0817953	0.018369	9.18e-06	0.0023	0.0167	0.8911	19.8283
genus Faecalibacterium	rs6910935	G	A	-0.134864	0.0277032	1.38e-06	-0.0058	0.0223	0.7952	23.6991
genus Faecalibacterium	rs75499067	C	T	0.227585	0.0465522	1.76e-06	0.0019	0.0219	0.9304	23.9005
genus Faecalibacterium	rs79656633	T	C	0.145631	0.0323019	8.14e-06	-0.0117	0.021	0.5769	20.326
genus Faecalibacterium	rs9536330	T	C	-0.048317	0.010797	5.33e-06	0.0187	0.0094	0.04758	20.026
genus Family XIII AD3011 group	rs11126423	T	C	-0.0904399	0.0196301	5.91e-06	0.0044	0.0189	0.8161	21.2263
genus Family XIII AD3011 group	rs11736617	G	A	-0.0759493	0.0172101	9.02e-06	-0.0146	0.0136	0.2808	19.4751
genus Family XIII AD3011 group	rs12812672	T	C	-0.096065	0.020828	2.56e-06	-0.0396	0.0164	0.01566	21.2733
genus Family XIII AD3011 group	rs12911842	A	T	-0.0811976	0.0183335	6.91e-06	0.0028	0.0142	0.8465	19.6153
genus Family XIII AD3011 group	rs149302	T	C	-0.0645635	0.0143225	7.48e-06	0.006	0.0112	0.5905	20.3206
genus Family XIII AD3011 group	rs16840310	G	A	0.0608052	0.0122149	6.75e-07	-0.0177	0.0094	0.0594	24.78
genus Family XIII AD3011 group	rs16940167	C	T	0.0732552	0.0159898	3.91e-06	-0.0052	0.0124	0.676	20.989
genus Family XIII AD3011 group	rs17156849	G	A	-0.112891	0.0245292	4.19e-06	0.0176	0.018	0.3283	21.1813
genus Family XIII AD3011 group	rs62029761	A	G	0.128753	0.0276002	3.89e-06	-0.0003	0.0224	0.988	21.7616
genus Family XIII AD3011 group	rs62200412	C	T	-0.0800851	0.0163834	5.8e-07	0.0178	0.0137	0.1932	23.8944
genus Family XIII AD3011 group	rs72730932	C	A	-0.0899559	0.0177107	6.89e-07	0.015	0.0136	0.2696	25.7981
genus Family XIII AD3011 group	rs739451	C	T	0.0649589	0.0147534	7.88e-06	0.0193	0.0114	0.08994	19.3862
genus Family XIII AD3011 group	rs9837139	A	G	0.10752	0.0240482	8.71e-06	-0.0008	0.0195	0.9672	19.99
genus Family XIII AD3011 group	rs9852893	G	C	-0.0657834	0.0129056	3.88e-07	0.002	0.0105	0.8496	25.9822
genus Family XIII UCG001	rs112362903	A	G	-0.149047	0.0333271	7.88e-06	-0.0394	0.0257	0.1241	20.001
genus Family XIII UCG001	rs116979587	T	A	-0.121679	0.0260821	3.05e-06	0.0199	0.0193	0.3036	21.7644
genus Family XIII UCG001	rs12049454	T	C	-0.0647298	0.0134065	1.17e-06	0.0083	0.0098	0.3973	23.3119
genus Family XIII UCG001	rs1426266	C	T	0.0665521	0.0137151	1.25e-06	-0.0056	0.0109	0.6083	23.5465
genus Family XIII UCG001	rs2276529	C	G	-0.0759406	0.0165099	5.36e-06	-0.0043	0.0126	0.7323	21.1572
genus Family XIII UCG001	rs3842897	G	A	-0.112639	0.0242751	5.2e-06	-0.007	0.0185	0.7072	21.5306
genus Family XIII UCG001	rs62414802	C	T	-0.0611904	0.013457	4.29e-06	-0.0117	0.0098	0.2315	20.6762
genus Family XIII UCG001	rs7119679	G	A	-0.0809085	0.0174782	3.52e-06	-0.0054	0.015	0.7209	21.4287
genus Family XIII UCG001	rs76463770	A	G	0.19313	0.0419866	3.77e-06	0.0102	0.023	0.657	21.1582
genus Family XIII UCG001	rs8076666	G	A	-0.088655	0.0198094	8.02e-06	-0.0131	0.0146	0.371	20.0292
genus Flavonifractor	rs114873521	C	T	-0.130067	0.0294087	7.13e-06	0.0345	0.0236	0.1433	19.5606
genus Flavonifractor	rs11642826	G	C	0.14686	0.0325191	6.65e-06	-0.02	0.0215	0.351	20.3953
genus Flavonifractor	rs11811696	T	C	-0.116063	0.0241012	2.07e-06	-0.0243	0.016	0.1298	23.1905
genus Flavonifractor	rs12030302	G	A	0.0692276	0.0137467	5.61e-07	0.0102	0.0089	0.2525	25.3607
genus Flavonifractor	rs12038887	C	G	0.0942719	0.0211646	9.37e-06	0.0211	0.0162	0.1934	19.8401
genus Flavonifractor	rs34066017	A	G	0.0764294	0.0159789	1.52e-06	0.0037	0.0104	0.7208	22.8785
genus Flavonifractor	rs6761463	C	G	0.0833919	0.0184596	8.11e-06	-0.003	0.0122	0.8052	20.4081
genus Flavonifractor	rs806808	C	T	-0.0667272	0.0136557	1.18e-06	0.0042	0.0098	0.6661	23.8769
genus Fusicatenibacter	rs10439674	A	G	-0.0572129	0.0130007	7.68e-06	0.0105	0.0112	0.3494	19.3666
genus Fusicatenibacter	rs167879	T	C	0.0659543	0.0148763	5.87e-06	0.0071	0.0123	0.567	19.6561
genus Fusicatenibacter	rs1864685	A	C	-0.0494799	0.0108105	4.96e-06	0.0023	0.0095	0.8108	20.9491
genus Fusicatenibacter	rs2025938	G	A	-0.0967298	0.0205426	2.99e-06	0.0163	0.0169	0.3331	22.1722
genus Fusicatenibacter	rs2039204	A	T	0.0497415	0.0107941	3.94e-06	-0.0111	0.0092	0.2264	21.2356
genus Fusicatenibacter	rs206581	A	G	-0.0568339	0.0127894	8.96e-06	-0.0099	0.0115	0.3927	19.7476
genus Fusicatenibacter	rs2132128	G	A	-0.0771914	0.0160344	1.08e-06	-0.0112	0.0138	0.4168	23.1757
genus Fusicatenibacter	rs3303	T	C	-0.0953657	0.020407	3.94e-06	-0.0136	0.0198	0.4925	21.8387
genus Fusicatenibacter	rs4378146	A	C	-0.0616691	0.0125259	7.2e-07	-0.0045	0.0104	0.665	24.2391
genus Fusicatenibacter	rs60254196	G	A	0.0492427	0.0109365	5.47e-06	-0.0161	0.0099	0.105	20.2734
genus Fusicatenibacter	rs62187631	T	C	-0.0710571	0.015924	4.55e-06	0.0096	0.0137	0.482	19.9118
genus Fusicatenibacter	rs62353480	A	G	-0.0701397	0.0145589	1.57e-06	-0.0045	0.0127	0.7266	23.2098
genus Fusicatenibacter	rs6515626	G	A	0.141575	0.0313559	7.29e-06	-0.0162	0.021	0.4416	20.3861
genus Fusicatenibacter	rs704418	C	T	-0.0739124	0.0151073	7.77e-07	0.0321	0.0135	0.01768	23.9365
genus Fusicatenibacter	rs73103914	A	G	-0.0597324	0.0134458	8.3e-06	0.0014	0.0114	0.9009	19.7354
genus Fusicatenibacter	rs792108	C	T	0.0508345	0.0113843	8.5e-06	-0.0085	0.0099	0.3899	19.939
genus Fusicatenibacter	rs8028026	G	A	0.0792146	0.0180505	8.06e-06	0.0092	0.015	0.5399	19.2589
genus Fusicatenibacter	rs8063430	T	C	-0.104026	0.022217	4.93e-06	0.0019	0.0197	0.9228	21.9237
genus Fusicatenibacter	rs9905659	G	A	-0.061617	0.0136576	7.31e-06	0.0149	0.012	0.2135	20.3541
genus Gordonibacter	rs117347059	G	C	-0.128261	0.0285123	9.17e-06	-0.0065	0.0131	0.6205	20.236
genus Gordonibacter	rs13412653	A	C	0.107597	0.0239228	8.61e-06	0.0112	0.01	0.264	20.2291
genus Gordonibacter	rs16955299	G	A	-0.196423	0.0433538	6.37e-06	-0.0012	0.0176	0.9433	20.5272
genus Gordonibacter	rs322296	G	A	0.17869	0.037722	4.02e-06	0.0278	0.015	0.06357	22.4394
genus Gordonibacter	rs35042269	C	A	-0.180293	0.0403296	8.11e-06	-0.0059	0.0133	0.654	19.9853
genus Gordonibacter	rs3765837	T	G	-0.190729	0.0433608	7.17e-06	0.0018	0.017	0.9167	19.3481
genus Gordonibacter	rs4596722	G	A	-0.102908	0.0231571	9.06e-06	-0.0136	0.0093	0.1426	19.7483
genus Gordonibacter	rs61934597	C	T	-0.172495	0.0388567	8.37e-06	0.0172	0.0174	0.3224	19.707
genus Gordonibacter	rs71545975	A	G	-0.153972	0.0338918	7.04e-06	-0.0178	0.0129	0.1688	20.6393
genus Gordonibacter	rs7220558	A	T	0.116884	0.0234834	6.71e-07	-0.006	0.0094	0.5244	24.7735
genus Gordonibacter	rs72714787	C	A	0.181405	0.0377102	1.43e-06	0.0214	0.0158	0.1765	23.1409
genus Gordonibacter	rs72939513	A	G	-0.21399	0.0490592	7.98e-06	-0.0221	0.021	0.2927	19.0259
genus Gordonibacter	rs7294633	T	C	-0.12867	0.0249946	3.44e-07	-0.0018	0.0101	0.8564	26.501
genus Gordonibacter	rs76287110	A	T	-0.242965	0.0466177	1.67e-07	0.0104	0.018	0.5636	27.1635
genus Gordonibacter	rs768830	A	G	-0.149852	0.0333315	7.76e-06	-0.0155	0.0141	0.2697	20.2123
genus Haemophilus	rs10781340	A	G	-0.0948915	0.0203221	4.32e-06	0.0117	0.0123	0.3403	21.8031
genus Haemophilus	rs10840326	C	G	-0.0677384	0.0151463	7.37e-06	-0.0125	0.0092	0.1733	20.0012
genus Haemophilus	rs111582866	G	A	-0.124265	0.026016	1.27e-06	-0.007	0.0171	0.6815	22.8148
genus Haemophilus	rs12191680	C	G	0.106544	0.0200323	1.47e-07	0.0246	0.0128	0.05491	28.2876
genus Haemophilus	rs12876183	T	A	0.0749201	0.016711	9.62e-06	0.0035	0.0104	0.7396	20.0998
genus Haemophilus	rs35509	G	A	0.128249	0.0268779	2.01e-06	0.0034	0.0175	0.8438	22.7676
genus Haemophilus	rs4822728	T	C	0.0705861	0.0151388	3.48e-06	0.0071	0.0095	0.4559	21.7398
genus Haemophilus	rs56310940	G	C	-0.108393	0.0247052	7.23e-06	-0.0199	0.0173	0.2509	19.2498
genus Haemophilus	rs76022354	C	T	0.244638	0.0505504	1.83e-06	0.0327	0.0225	0.1465	23.4206
genus Haemophilus	rs78909003	T	C	-0.246256	0.0503924	1.67e-06	-0.0386	0.0218	0.07689	23.8805
genus Haemophilus	rs9328464	T	C	0.0723095	0.0148799	1.42e-06	-0.0084	0.0092	0.364	23.6151
genus Haemophilus	rs9382510	C	T	-0.093521	0.0172649	7.12e-08	-0.0024	0.0109	0.8235	29.342
genus Haemophilus	rs9574096	A	T	-0.0736375	0.0155227	2.18e-06	-0.0097	0.0097	0.3153	22.5042
genus Haemophilus	rs9895850	T	C	-0.192957	0.0416755	2.14e-06	0.0206	0.0223	0.3556	21.4368
genus Holdemanella	rs12415649	G	C	0.0839384	0.0190567	7.88e-06	-0.0106	0.0107	0.3217	19.4011
genus Holdemanella	rs12513188	G	A	0.0903906	0.0195276	4.65e-06	-0.0205	0.0116	0.07813	21.4264
genus Holdemanella	rs17586763	T	C	-0.227285	0.0510135	7.72e-06	-0.0058	0.0217	0.7901	19.8505
genus Holdemanella	rs1830029	G	C	0.0954096	0.021093	5.35e-06	-0.0037	0.0125	0.7693	20.4601
genus Holdemanella	rs1926302	G	A	-0.107972	0.0231421	7.5e-06	0.0107	0.0142	0.4515	21.7679
genus Holdemanella	rs34187114	C	A	-0.104505	0.022601	5.13e-06	0.0033	0.0125	0.7922	21.3805
genus Holdemanella	rs35228298	G	A	0.0934832	0.0202886	7.3e-06	-0.0055	0.0114	0.627	21.2306
genus Holdemanella	rs4541991	T	C	-0.0927334	0.0194435	2.1e-06	0.0071	0.0111	0.5231	22.747
genus Holdemanella	rs607782	C	T	0.0854214	0.0172515	7.19e-07	0.0197	0.011	0.07153	24.5177
genus Holdemanella	rs62113381	T	C	-0.105447	0.0232029	5.54e-06	0.0042	0.0138	0.762	20.653
genus Holdemanella	rs73011279	T	C	-0.0961669	0.0199336	1.36e-06	0.0167	0.0118	0.158	23.2745
genus Holdemanella	rs75764681	T	C	-0.283103	0.0598999	1.94e-06	-0.0277	0.0267	0.2997	22.3376
genus Holdemanella	rs761624	G	C	-0.0959801	0.0179537	1.38e-07	-0.0026	0.0107	0.809	28.5795
genus Holdemanella	rs8113760	G	A	0.078999	0.01734	4.62e-06	0.0143	0.0118	0.2247	20.7561
genus Holdemania	rs10885477	T	C	-0.135137	0.0301894	8.6e-06	0.0311	0.0188	0.09766	20.0373
genus Holdemania	rs11080063	G	A	-0.0665238	0.0149837	6.67e-06	-0.0013	0.0097	0.8916	19.7113
genus Holdemania	rs111745969	A	G	0.120677	0.0265781	3.71e-06	0.0067	0.0171	0.6946	20.6158
genus Holdemania	rs113593397	A	G	-0.128935	0.0282526	9.36e-06	0.021	0.0168	0.2128	20.8269
genus Holdemania	rs116500994	G	T	-0.13755	0.0293386	2.34e-06	-0.0102	0.0198	0.607	21.9807
genus Holdemania	rs12701617	A	G	-0.0660617	0.0149427	9.52e-06	0.0114	0.0101	0.2591	19.5453
genus Holdemania	rs150096134	T	A	0.162139	0.0332089	2.38e-06	0.0255	0.0203	0.2088	23.8378
genus Holdemania	rs1867876	T	C	0.0842919	0.0162192	2.74e-07	-0.0032	0.0099	0.7477	27.0093
genus Holdemania	rs41438744	C	G	-0.124871	0.0270129	2.44e-06	-0.0089	0.0167	0.5936	21.3688
genus Holdemania	rs4146507	C	T	0.079488	0.0177002	7.23e-06	-0.003	0.011	0.7863	20.1673
genus Holdemania	rs55888180	C	G	0.128671	0.0282795	5.89e-06	-0.0158	0.0167	0.3449	20.7023
genus Holdemania	rs6133067	T	C	0.0910829	0.0178561	5.17e-07	0.006	0.0138	0.661	26.0196
genus Holdemania	rs73139538	G	A	-0.148594	0.0327469	7.77e-06	-0.0137	0.0232	0.5534	20.5903
genus Holdemania	rs77293403	A	G	0.164556	0.0341775	1.77e-06	-0.0109	0.0207	0.5971	23.1818
genus Holdemania	rs80149660	C	T	-0.232987	0.0519183	6.04e-06	0.0054	0.0202	0.7876	20.1383
genus Holdemania	rs9500080	C	T	0.0926764	0.0178886	4.09e-07	0.0149	0.0111	0.1803	26.8402
genus Holdemania	rs9529719	C	T	-0.074038	0.0160494	5.97e-06	-0.0224	0.0099	0.02355	21.281
genus Holdemania	rs967319	T	C	0.0788638	0.0176744	8.38e-06	-0.0306	0.0116	0.008459	19.9098
genus Howardella	rs10048062	C	T	-0.147352	0.0336531	8.59e-06	0.0125	0.0133	0.3474	19.1718
genus Howardella	rs12452946	A	G	-0.105833	0.0228941	3.8e-06	0.0062	0.0093	0.5078	21.3695
genus Howardella	rs1484873	G	A	0.227831	0.046335	2.56e-06	-0.0223	0.0206	0.2782	24.1773
genus Howardella	rs17167098	G	A	-0.169366	0.0352068	1.12e-06	0.0027	0.0137	0.843	23.1419
genus Howardella	rs2154047	A	C	0.192557	0.0420093	9.97e-06	-0.0064	0.018	0.7237	21.0101
genus Howardella	rs36081916	T	C	-0.18123	0.0402987	4.7e-06	-0.0031	0.018	0.8632	20.2245
genus Howardella	rs3791893	A	G	0.147035	0.034023	9.5e-06	-0.008	0.0146	0.5822	18.6765
genus Howardella	rs609430	T	G	-0.112045	0.0239328	3.34e-06	-0.0024	0.0097	0.8015	21.9178
genus Howardella	rs61771805	A	T	-0.136779	0.0296811	4.03e-06	-0.0063	0.0115	0.5827	21.2363
genus Howardella	rs672217	G	A	0.164146	0.0349993	3.52e-06	0.0111	0.0142	0.4338	21.9959
genus Howardella	rs901099	T	G	-0.12718	0.0250924	6.53e-07	0.0077	0.0105	0.4598	25.6894
genus Hungatella	rs10044993	A	C	-0.139547	0.0316748	8.07e-06	0.0128	0.0137	0.3489	19.4095
genus Hungatella	rs13128780	T	C	-0.149725	0.0312777	1.75e-06	-0.003	0.013	0.8204	22.915
genus Hungatella	rs13249325	T	G	-0.100023	0.0225883	9.69e-06	-0.0011	0.0092	0.9006	19.608
genus Hungatella	rs17092615	G	A	0.152235	0.0337867	7.38e-06	-0.0231	0.014	0.09975	20.3019
genus Hungatella	rs72759041	G	T	-0.126025	0.0282242	3.86e-06	-0.0112	0.0135	0.4081	19.9375
genus Intestinibacter	rs10805326	A	G	-0.0775151	0.0139665	3.55e-08	0.0069	0.01	0.4891	30.8033
genus Intestinibacter	rs11109097	T	C	-0.0624272	0.0138539	5.49e-06	-0.002	0.01	0.8395	20.305
genus Intestinibacter	rs118030283	G	A	-0.151829	0.0324471	2.67e-06	0.0363	0.0204	0.07604	21.8956
genus Intestinibacter	rs16938435	T	C	-0.112189	0.0235439	1.8e-06	0.0371	0.017	0.02949	22.7062
genus Intestinibacter	rs2098844	T	C	0.0575295	0.0128416	6.79e-06	0.0147	0.0094	0.1167	20.0698
genus Intestinibacter	rs2702387	G	A	-0.0608559	0.0132145	4.26e-06	0.014	0.0098	0.1513	21.2082
genus Intestinibacter	rs4327025	G	A	-0.0810346	0.0154397	1.64e-07	-0.0214	0.0113	0.05859	27.5463
genus Intestinibacter	rs447950	A	G	0.0628342	0.0136652	5.64e-06	-0.0029	0.0098	0.7708	21.1427
genus Intestinibacter	rs478972	C	T	0.142681	0.0297116	1.82e-06	0.0053	0.0213	0.8021	23.0611
genus Intestinibacter	rs6062862	A	G	0.0924508	0.0204658	6.68e-06	-0.0083	0.0147	0.5701	20.4063
genus Intestinibacter	rs62430350	T	C	0.151096	0.0351476	6.84e-06	0.024	0.0225	0.2856	18.4805
genus Intestinibacter	rs68093214	C	T	0.0662258	0.0149877	9.26e-06	-0.0116	0.0107	0.2766	19.5247
genus Intestinibacter	rs6875660	C	T	0.0890455	0.0193905	3.06e-06	-0.0164	0.0143	0.2537	21.0885
genus Intestinibacter	rs893394	G	A	0.0583322	0.0130729	7.85e-06	-0.0012	0.0095	0.8998	19.9101
genus Intestinibacter	rs9348442	C	T	0.099082	0.0221625	6.26e-06	-0.0199	0.0168	0.2358	19.9872
genus Intestinimonas	rs1000888	C	G	-0.0585038	0.013219	9.71e-06	0.0012	0.0095	0.9027	19.5871
genus Intestinimonas	rs10262702	T	C	0.0918017	0.0194885	2.06e-06	-0.0134	0.0163	0.4098	22.1894
genus Intestinimonas	rs11258178	A	G	0.0660742	0.0134139	6.98e-07	-0.0099	0.0096	0.3006	24.2635
genus Intestinimonas	rs12226153	A	G	-0.151142	0.0306922	5.12e-07	0.0061	0.0211	0.7704	24.2501
genus Intestinimonas	rs12566247	T	A	0.0637084	0.0135355	2.19e-06	0.004	0.0098	0.6819	22.1536
genus Intestinimonas	rs17067892	C	T	0.107194	0.0250013	6.38e-06	0.0306	0.019	0.1071	18.383
genus Intestinimonas	rs1859797	G	A	0.060368	0.0131793	4.12e-06	-0.0192	0.0091	0.0349	20.9811
genus Intestinimonas	rs2276760	A	G	-0.0685233	0.0152546	7.84e-06	0.005	0.0118	0.6711	20.1779
genus Intestinimonas	rs2731794	C	T	0.120632	0.0257529	1.92e-06	-0.0176	0.0202	0.3838	21.9418
genus Intestinimonas	rs2930225	T	G	-0.0729524	0.0152948	1.35e-06	-0.0035	0.0108	0.7475	22.7505
genus Intestinimonas	rs4113676	A	C	-0.218507	0.0490152	7.42e-06	0.0564	0.0246	0.02175	19.8733
genus Intestinimonas	rs4784055	T	C	-0.175324	0.038599	8.72e-07	0.0154	0.0235	0.5132	20.6315
genus Intestinimonas	rs62240188	G	A	0.130074	0.0267179	2.2e-06	-0.0044	0.0201	0.8248	23.7015
genus Intestinimonas	rs62427239	C	A	0.162658	0.0367647	9.41e-06	-0.0435	0.0246	0.07747	19.5744
genus Intestinimonas	rs6934519	C	T	0.0692373	0.0151154	8.57e-06	0.0041	0.0104	0.6914	20.9817
genus Intestinimonas	rs716604	A	G	0.0818068	0.0165992	8.57e-07	-0.0067	0.012	0.5757	24.2887
genus Intestinimonas	rs7170984	T	C	-0.0658116	0.0140767	2.98e-06	0.0034	0.0106	0.7494	21.8576
genus Intestinimonas	rs72982915	C	T	0.183158	0.0402743	4.91e-06	0.0085	0.0214	0.6926	20.6822
genus Intestinimonas	rs9823439	C	T	0.0581947	0.0131455	9.86e-06	0.0001	0.0096	0.9902	19.598
genus Intestinimonas	rs994794	G	C	-0.141905	0.0315074	7.31e-06	0.0378	0.0226	0.09477	20.2848
genus Lachnoclostridium	rs1031599	T	G	0.078627	0.0175644	6.31e-06	-0.0064	0.0172	0.7111	20.039
genus Lachnoclostridium	rs12566975	T	C	-0.0468097	0.0105787	9.57e-06	0.0054	0.0093	0.5596	19.5797
genus Lachnoclostridium	rs1528479	A	G	0.0497799	0.0111919	9.64e-06	0.0108	0.0098	0.2674	19.7834
genus Lachnoclostridium	rs1997204	C	T	0.108075	0.0242022	5.97e-06	0.015	0.0194	0.4386	19.9407
genus Lachnoclostridium	rs2385421	A	G	0.0746186	0.0180734	7.14e-06	0	0.0177	0.9984	17.0457
genus Lachnoclostridium	rs3821998	C	A	-0.0864066	0.0192519	6.72e-06	-0.002	0.0165	0.9038	20.144
genus Lachnoclostridium	rs4738679	A	G	0.0520267	0.011404	4.42e-06	-0.0129	0.0095	0.1752	20.8132
genus Lachnoclostridium	rs6112314	A	C	-0.0561715	0.0108174	2.43e-07	0.0017	0.0095	0.8613	26.9641
genus Lachnoclostridium	rs615997	T	C	0.0511752	0.0106491	2.03e-06	0.0128	0.0093	0.1688	23.0937
genus Lachnoclostridium	rs62028349	G	C	0.0469989	0.0105971	9.17e-06	0.0005	0.0092	0.954	19.6699
genus Lachnoclostridium	rs62285313	A	G	0.0864203	0.0181565	1.58e-06	-0.0399	0.0156	0.01042	22.6552
genus Lachnoclostridium	rs72829893	G	T	0.117472	0.0268103	5.58e-06	-0.0088	0.0228	0.7001	19.1984
genus Lachnoclostridium	rs78068103	A	G	0.0886199	0.0194248	3.67e-06	-0.0334	0.0209	0.1109	20.8137
genus Lachnoclostridium	rs789029	C	T	-0.0641288	0.0137974	3.75e-06	0.0006	0.0123	0.9603	21.6029
genus Lachnospiraceae FCS020 group	rs10093861	G	A	-0.0568869	0.0121152	3.06e-06	0.0033	0.0089	0.7073	22.0477
genus Lachnospiraceae FCS020 group	rs113859143	G	C	-0.108906	0.0242055	2.55e-06	-0.007	0.0185	0.7035	20.243
genus Lachnospiraceae FCS020 group	rs12078956	C	G	0.106101	0.0222904	2.15e-06	-0.0118	0.0171	0.4914	22.657
genus Lachnospiraceae FCS020 group	rs1254846	A	G	-0.105963	0.0232501	5.6e-06	0.0182	0.0185	0.3246	20.7711
genus Lachnospiraceae FCS020 group	rs1363769	C	T	0.200628	0.0449372	1.58e-06	-0.0116	0.0216	0.5931	19.9329
genus Lachnospiraceae FCS020 group	rs2322265	C	T	-0.0666305	0.0141577	5.21e-06	-0.0008	0.0106	0.9413	22.1493
genus Lachnospiraceae FCS020 group	rs2862811	C	T	-0.0564927	0.0121736	3.92e-06	0.0197	0.0093	0.03315	21.5351
genus Lachnospiraceae FCS020 group	rs35035870	T	C	-0.190615	0.0414403	2.62e-06	0.0356	0.0232	0.1254	21.1577
genus Lachnospiraceae FCS020 group	rs369444	C	G	0.125481	0.0259008	3.15e-06	0.0095	0.0202	0.6382	23.4709
genus Lachnospiraceae FCS020 group	rs3999074	G	T	-0.0550587	0.0121847	6.55e-06	0.0038	0.0089	0.6699	20.4184
genus Lachnospiraceae FCS020 group	rs4452603	T	G	0.0604208	0.0135965	8.98e-06	-0.0037	0.0111	0.7348	19.7478
genus Lachnospiraceae FCS020 group	rs7249113	G	A	0.0679483	0.0133496	3.72e-07	-0.0015	0.0113	0.8945	25.9072
genus Lachnospiraceae FCS020 group	rs72793667	A	G	-0.116881	0.0246589	1.63e-06	0.0165	0.0198	0.4049	22.4668
genus Lachnospiraceae FCS020 group	rs9308097	G	A	-0.055381	0.0123659	7.47e-06	0.0123	0.0095	0.1951	20.0572
genus Lachnospiraceae FCS020 group	rs9788306	C	T	-0.062804	0.0130744	1.39e-06	0.0028	0.0102	0.7849	23.0744
genus Lachnospiraceae FCS020 group	rs9919338	G	C	-0.0553339	0.0120621	4.91e-06	0.002	0.0091	0.8266	21.0444
genus Lachnospiraceae NC2004 group	rs117467633	T	C	-0.169687	0.0383169	9.13e-06	0.0186	0.0217	0.3899	19.6118
genus Lachnospiraceae NC2004 group	rs12127733	G	A	0.115182	0.0246006	3.11e-06	0.0045	0.0121	0.7075	21.9219
genus Lachnospiraceae NC2004 group	rs12208226	C	A	-0.154739	0.0340372	9.75e-06	0.0094	0.0169	0.5771	20.6677
genus Lachnospiraceae NC2004 group	rs12863463	G	A	-0.156365	0.0345372	6.04e-06	0.0118	0.0169	0.4845	20.4977
genus Lachnospiraceae NC2004 group	rs1331592	G	C	-0.0948806	0.0208369	5.34e-06	0.0043	0.0108	0.6887	20.7343
genus Lachnospiraceae NC2004 group	rs17067076	G	A	-0.154631	0.0352194	5.61e-06	-0.0152	0.02	0.448	19.2765
genus Lachnospiraceae NC2004 group	rs1928659	T	C	0.102522	0.0226445	6.17e-06	-0.0003	0.0109	0.9776	20.4979
genus Lachnospiraceae NC2004 group	rs1929743	T	C	0.0837206	0.0190318	9.06e-06	-0.009	0.0099	0.36	19.3511
genus Lachnospiraceae NC2004 group	rs3756315	A	G	-0.0883469	0.0188397	3.33e-06	0.0124	0.0097	0.2002	21.9905
genus Lachnospiraceae NC2004 group	rs6116753	G	A	0.0994748	0.0209139	2.92e-06	0.0247	0.0108	0.02177	22.6233
genus Lachnospiraceae ND3007 group	rs13110238	C	G	-0.0636978	0.0142041	4.48e-06	0.0023	0.0131	0.858	20.1104
genus Lachnospiraceae ND3007 group	rs2861203	G	A	0.0572304	0.0127279	7.37e-06	-0.011	0.011	0.3156	20.2181
genus Lachnospiraceae ND3007 group	rs72776675	T	C	-0.0647067	0.014797	8.72e-06	0.0222	0.0125	0.07548	19.1228
genus Lachnospiraceae ND3007 group	rs9932954	A	G	-0.0561864	0.0115984	1.25e-06	-0.001	0.0101	0.9205	23.4675
genus Lachnospiraceae NK4A136 group	rs10952110	G	T	0.0487709	0.0109614	9.08e-06	-0.0146	0.0094	0.1214	19.7965
genus Lachnospiraceae NK4A136 group	rs11263806	A	G	-0.0524615	0.0116758	5.07e-06	0.0088	0.01	0.3799	20.1887
genus Lachnospiraceae NK4A136 group	rs12362320	G	C	0.0573168	0.0115466	8.04e-07	-0.0022	0.01	0.8265	24.6408
genus Lachnospiraceae NK4A136 group	rs12611395	G	A	0.0902532	0.0199652	5.83e-06	0.0076	0.0177	0.6674	20.4352
genus Lachnospiraceae NK4A136 group	rs160061	G	A	-0.0513831	0.0108094	2.12e-06	0.0067	0.0094	0.4745	22.5963
genus Lachnospiraceae NK4A136 group	rs28540839	A	C	0.0508285	0.0110591	9.34e-06	-0.0125	0.0093	0.1785	21.1239
genus Lachnospiraceae NK4A136 group	rs2880566	T	C	0.0599578	0.0134693	5.61e-06	-0.0204	0.0117	0.08203	19.8153
genus Lachnospiraceae NK4A136 group	rs4955932	T	C	-0.0492283	0.0109388	7.05e-06	0.0041	0.0108	0.7019	20.253
genus Lachnospiraceae NK4A136 group	rs59805249	T	C	0.0936162	0.0207982	9.45e-06	-0.0134	0.0192	0.4846	20.2605
genus Lachnospiraceae NK4A136 group	rs68104925	T	C	-0.0549104	0.0115385	2.37e-06	-0.0042	0.0095	0.6591	22.647
genus Lachnospiraceae NK4A136 group	rs7073658	G	T	0.0499621	0.0109693	5.27e-06	-0.0056	0.0092	0.5413	20.7455
genus Lachnospiraceae NK4A136 group	rs73044693	A	G	-0.10758	0.0229884	3.57e-06	0.0237	0.022	0.2812	21.9001
genus Lachnospiraceae NK4A136 group	rs7616165	G	T	-0.230542	0.0483465	2.77e-06	0.0091	0.0234	0.6958	22.7389
genus Lachnospiraceae NK4A136 group	rs76193507	A	G	-0.22973	0.0499776	2.93e-06	-0.0083	0.0225	0.7119	21.1293
genus Lachnospiraceae NK4A136 group	rs7832116	A	G	-0.0714756	0.0151703	3.57e-06	-0.0015	0.0137	0.9131	22.1987
genus Lachnospiraceae NK4A136 group	rs954878	A	G	-0.0520656	0.0109082	1.78e-06	0.0231	0.0093	0.01329	22.7822
genus Lachnospiraceae UCG001	rs10815577	C	G	-0.0683706	0.0143691	1.72e-06	0.0199	0.0094	0.03404	22.6402
genus Lachnospiraceae UCG001	rs2050911	G	A	0.0751466	0.0153934	1.11e-06	0.0098	0.0099	0.3213	23.8314
genus Lachnospiraceae UCG001	rs2371284	C	T	0.0761893	0.0170127	7.56e-06	-0.0042	0.0105	0.6881	20.0559
genus Lachnospiraceae UCG001	rs437876	T	C	0.0784637	0.0144768	7.17e-08	-0.0162	0.0099	0.1031	29.376
genus Lachnospiraceae UCG001	rs4981345	T	C	-0.0681973	0.0149831	6.09e-06	-0.0002	0.0098	0.983	20.7172
genus Lachnospiraceae UCG001	rs573933	T	C	-0.107898	0.0232346	3.11e-06	-0.0048	0.0165	0.7728	21.5653
genus Lachnospiraceae UCG001	rs62496417	T	G	-0.0748504	0.0165681	5.88e-06	0.0027	0.0109	0.8073	20.41
genus Lachnospiraceae UCG001	rs7213933	T	A	-0.0816269	0.01838	9.02e-06	0.0146	0.0123	0.2344	19.7231
genus Lachnospiraceae UCG001	rs7341608	T	C	-0.0784757	0.0177648	9.48e-06	0.0042	0.0113	0.7111	19.5142
genus Lachnospiraceae UCG001	rs74034332	G	A	0.168045	0.0382637	3.33e-06	-0.0216	0.0231	0.3504	19.2876
genus Lachnospiraceae UCG001	rs78848836	A	G	-0.118868	0.0259753	3.38e-06	-0.0151	0.0174	0.3858	20.9415
genus Lachnospiraceae UCG001	rs79476906	T	A	-0.087088	0.0197008	8.27e-06	0.0136	0.0124	0.2702	19.5411
genus Lachnospiraceae UCG001	rs8104225	A	G	0.0892098	0.0197665	8.04e-06	0.0272	0.0168	0.1064	20.3688
genus Lachnospiraceae UCG001	rs9403580	C	T	0.107801	0.0229777	3.47e-06	0.0107	0.015	0.4762	22.0106
genus Lachnospiraceae UCG001	rs985416	T	C	-0.0970258	0.0181807	1.46e-07	0.0037	0.0119	0.7539	28.4809
genus Lachnospiraceae UCG004	rs11128180	A	G	0.0648288	0.0140126	4.52e-06	0.0033	0.0123	0.7852	21.4042
genus Lachnospiraceae UCG004	rs12072562	T	C	0.133104	0.0303566	7.07e-06	-0.0062	0.0205	0.7618	19.2254
genus Lachnospiraceae UCG004	rs12673420	G	A	0.0554351	0.0118375	2.98e-06	-0.0143	0.0094	0.1289	21.9306
genus Lachnospiraceae UCG004	rs12747809	A	G	0.062197	0.0125685	8.65e-07	-0.0044	0.0098	0.6571	24.4891
genus Lachnospiraceae UCG004	rs12894272	G	A	-0.0579792	0.0125229	4.34e-06	0.0034	0.0098	0.7314	21.4355
genus Lachnospiraceae UCG004	rs233486	G	A	0.0799088	0.017766	6.28e-06	0.0335	0.0137	0.0147	20.2307
genus Lachnospiraceae UCG004	rs2444793	T	C	0.0542433	0.0118188	4.77e-06	-0.012	0.0091	0.1903	21.0642
genus Lachnospiraceae UCG004	rs2706242	G	C	-0.0901399	0.0199712	9.84e-06	0.0133	0.0155	0.3891	20.3716
genus Lachnospiraceae UCG004	rs2726805	A	G	0.0548397	0.0120844	6.3e-06	-0.0091	0.0102	0.3732	20.594
genus Lachnospiraceae UCG004	rs2882478	G	A	-0.0577091	0.0118338	1.21e-06	-0.0162	0.0094	0.08631	23.7815
genus Lachnospiraceae UCG004	rs35182105	A	G	-0.109724	0.024221	4.87e-06	0.0097	0.02	0.6265	20.522
genus Lachnospiraceae UCG004	rs6656451	T	C	0.05436	0.011947	5.57e-06	-0.0029	0.0094	0.7562	20.7034
genus Lachnospiraceae UCG004	rs7629954	A	G	0.108441	0.023825	5.77e-06	-0.0003	0.0184	0.9863	20.7167
genus Lachnospiraceae UCG008	rs10741777	T	C	-0.0973842	0.0194791	7.69e-07	0.0044	0.0108	0.6812	24.9942
genus Lachnospiraceae UCG008	rs10793103	T	C	-0.0974344	0.0181279	9.35e-08	-0.0158	0.0104	0.1268	28.8888
genus Lachnospiraceae UCG008	rs10801803	G	A	-0.117029	0.0243085	1.4e-06	-0.0078	0.0135	0.5633	23.1777
genus Lachnospiraceae UCG008	rs13024781	T	C	-0.0798769	0.0168846	2.29e-06	-0.0068	0.0092	0.4563	22.38
genus Lachnospiraceae UCG008	rs57091572	A	G	-0.110443	0.0235801	2.86e-06	0.0022	0.013	0.8632	21.9374
genus Lachnospiraceae UCG008	rs57254474	G	A	0.0886512	0.0199045	6.92e-06	0.0041	0.0109	0.7048	19.8366
genus Lachnospiraceae UCG008	rs61944774	A	G	0.179838	0.0393797	6.34e-06	-0.0143	0.0211	0.4989	20.8554
genus Lachnospiraceae UCG008	rs62277846	C	T	0.102292	0.0212319	1.59e-06	-0.0077	0.0114	0.4999	23.2116
genus Lachnospiraceae UCG008	rs67078837	T	C	-0.0845848	0.0170693	7.68e-07	-0.0122	0.0092	0.1854	24.5558
genus Lachnospiraceae UCG008	rs75356640	G	A	0.136523	0.0303128	9.83e-06	0.0281	0.0178	0.1138	20.2843
genus Lachnospiraceae UCG008	rs955844	A	C	0.112064	0.0228369	1.81e-06	0.0023	0.0134	0.8652	24.0801
genus Lachnospiraceae UCG008	rs9873555	G	C	-0.121162	0.0233467	2.41e-07	-0.004	0.0128	0.7524	26.9328
genus Lachnospiraceae UCG010	rs10414815	C	T	-0.10453	0.0230253	4.24e-06	0.0278	0.0183	0.129	20.6097
genus Lachnospiraceae UCG010	rs11192447	A	G	0.126592	0.024345	4.69e-07	0.01	0.0206	0.6278	27.0391
genus Lachnospiraceae UCG010	rs12346653	C	T	0.0657686	0.0139569	2.7e-06	-0.0133	0.0106	0.2072	22.2054
genus Lachnospiraceae UCG010	rs17730011	G	A	-0.0702357	0.015706	7.85e-06	0.001	0.012	0.9338	19.9979
genus Lachnospiraceae UCG010	rs2153460	A	T	-0.0684038	0.0156562	9.17e-06	-0.0111	0.0122	0.3618	19.0892
genus Lachnospiraceae UCG010	rs2833528	T	C	0.0562148	0.0127763	9.92e-06	0.0005	0.0096	0.9576	19.3594
genus Lachnospiraceae UCG010	rs336138	G	T	0.0779543	0.0171865	7.48e-06	0.0046	0.0123	0.7095	20.5734
genus Lachnospiraceae UCG010	rs4576377	C	A	0.0572001	0.0127043	7.63e-06	-0.0014	0.0095	0.8858	20.2718
genus Lachnospiraceae UCG010	rs72761829	A	T	0.111884	0.0238893	2.58e-06	-0.0205	0.0174	0.2399	21.9346
genus Lachnospiraceae UCG010	rs72894957	G	A	0.222263	0.0486425	5.68e-06	0.0305	0.0215	0.1565	20.8787
genus Lachnospiraceae UCG010	rs74315802	G	T	0.0867262	0.0183477	3.19e-06	0.004	0.0165	0.8099	22.3428
genus Lachnospiraceae UCG010	rs9981767	A	C	0.0655062	0.0131994	9.96e-07	0.0034	0.0099	0.7309	24.6295
genus Lachnospira	rs56791201	C	T	-0.051823	0.0110697	2.93e-06	0.0024	0.0091	0.7911	21.9166
genus Lactobacillus	rs11674854	C	T	-0.0852686	0.0176504	1.59e-06	-0.0086	0.0103	0.4032	23.3383
genus Lactobacillus	rs12693845	C	T	-0.0805447	0.0177429	8.96e-06	0.0104	0.0108	0.3349	20.6075
genus Lactobacillus	rs1530559	G	A	0.0804001	0.0178207	4.93e-06	0.008	0.0104	0.44	20.3547
genus Lactobacillus	rs16861661	G	A	-0.183147	0.038148	1.28e-06	0.0226	0.0199	0.2578	23.0492
genus Lactobacillus	rs328312	T	A	0.0815092	0.0169441	1.41e-06	-0.0017	0.009	0.8513	23.1407
genus Lactobacillus	rs6092149	A	T	-0.0801344	0.017149	3.29e-06	-0.0051	0.0101	0.6132	21.8354
genus Lactobacillus	rs62314653	C	A	0.187692	0.0394585	2.24e-06	0.0113	0.0212	0.5951	22.6261
genus Lactobacillus	rs7399658	G	A	-0.107134	0.0221883	3.12e-06	0.0264	0.0116	0.02338	23.3135
genus Lactobacillus	rs75127669	C	A	0.139784	0.0310414	6.83e-06	-0.002	0.0166	0.9062	20.2783
genus Lactobacillus	rs768253	T	G	-0.079195	0.0171791	4.25e-06	0.0084	0.0094	0.3717	21.2518
genus Lactobacillus	rs77478751	A	G	-0.219886	0.0475759	7.33e-06	0.0269	0.0255	0.2921	21.361
genus Lactobacillus	rs921925	A	C	0.0985077	0.0203229	9.72e-07	0.0073	0.0111	0.5118	23.4947
genus Lactococcus	rs10417872	G	T	-0.118306	0.024522	1.29e-06	-0.0025	0.0095	0.7951	23.2756
genus Lactococcus	rs123059	C	T	0.13671	0.0274694	1.27e-06	-0.0002	0.0121	0.9887	24.7686
genus Lactococcus	rs12621813	G	A	0.108423	0.0239978	6.61e-06	-0.0063	0.0107	0.5558	20.4127
genus Lactococcus	rs17168302	G	A	0.191857	0.0424761	6.29e-06	-0.0166	0.0191	0.3846	20.4017
genus Lactococcus	rs2293361	C	T	-0.199221	0.0430969	1.4e-06	0.0528	0.0187	0.004832	21.3687
genus Lactococcus	rs34757988	G	C	0.122294	0.0228976	8.95e-08	0.0042	0.0095	0.6602	28.5253
genus Lactococcus	rs4766997	C	T	0.114599	0.023839	2.06e-06	-0.0069	0.0098	0.4822	23.1092
genus Lactococcus	rs55910161	C	T	0.146426	0.0307367	2.36e-06	-0.0082	0.0126	0.5174	22.6946
genus Lactococcus	rs6674304	C	T	0.200758	0.0442121	6.18e-06	-0.0035	0.0192	0.8548	20.6188
genus Lactococcus	rs757872	C	G	-0.140799	0.027582	4.37e-07	-0.0064	0.0112	0.5663	26.0584
genus Lactococcus	rs7992246	C	T	-0.104232	0.0230786	4.45e-06	0.0089	0.0096	0.3552	20.3978
genus Marvinbryantia	rs11620597	T	C	0.119479	0.0271688	7.8e-06	0.0028	0.0193	0.8854	19.3394
genus Marvinbryantia	rs11645029	G	C	-0.060618	0.0131551	4.15e-06	-0.0203	0.0095	0.03286	21.2332
genus Marvinbryantia	rs1187983	C	T	-0.0935456	0.0193174	2.02e-06	0.0005	0.0153	0.9726	23.4504
genus Marvinbryantia	rs12963345	C	G	0.059681	0.0132289	6.6e-06	0.0025	0.0124	0.8397	20.3528
genus Marvinbryantia	rs146541147	G	A	0.118845	0.0268423	6.86e-06	0.0097	0.0201	0.6274	19.603
genus Marvinbryantia	rs2724813	G	A	0.0840769	0.0167551	6.28e-07	0.0081	0.0119	0.4988	25.1802
genus Marvinbryantia	rs2842896	C	T	-0.0649396	0.0131146	7.25e-07	-0.0156	0.0096	0.1037	24.5194
genus Marvinbryantia	rs2863363	G	A	-0.0634861	0.0136323	3.11e-06	0.013	0.01	0.1962	21.688
genus Marvinbryantia	rs3125832	A	C	0.0679323	0.015012	5.03e-06	-0.0016	0.0108	0.8787	20.4774
genus Marvinbryantia	rs61884471	G	A	0.124426	0.0248431	1.01e-06	-0.0148	0.0172	0.3879	25.0848
genus Marvinbryantia	rs72948274	A	C	-0.126354	0.0272212	3.26e-06	0.0027	0.0196	0.8897	21.5458
genus Marvinbryantia	rs8006832	G	T	-0.0952415	0.0216699	6.58e-06	0.022	0.0153	0.1501	19.317
genus Methanobrevibacter	rs10202904	G	T	0.112811	0.0239106	3.09e-06	0.0092	0.0094	0.3275	22.2598
genus Methanobrevibacter	rs11018665	A	T	0.113013	0.0254343	7.03e-06	-0.0002	0.0097	0.9826	19.7432
genus Methanobrevibacter	rs1334944	T	C	0.115197	0.0255492	7.61e-06	-0.001	0.0099	0.9218	20.3295
genus Methanobrevibacter	rs4779844	C	G	-0.109639	0.0247979	9.28e-06	-0.0069	0.0096	0.4723	19.5479
genus Methanobrevibacter	rs4802933	G	A	0.135628	0.0308139	9.74e-06	-0.0141	0.013	0.2774	19.3734
genus Methanobrevibacter	rs6776814	T	C	-0.188956	0.0419905	8.05e-06	-0.0041	0.0164	0.8046	20.2497
genus Methanobrevibacter	rs76029318	T	C	0.222849	0.0454319	1.08e-06	-0.0287	0.0181	0.1136	24.0602
genus Methanobrevibacter	rs894996	C	A	0.214213	0.0456045	3.82e-06	-0.0265	0.0174	0.1273	22.0636
genus Odoribacter	rs10093869	A	G	-0.0577795	0.0125389	3.67e-06	0.0051	0.0102	0.6201	21.2338
genus Odoribacter	rs10423795	T	C	-0.0550695	0.0121164	6.58e-06	0.0014	0.0101	0.8897	20.6574
genus Odoribacter	rs16918425	A	T	0.0999781	0.0223785	8.85e-06	0.005	0.0177	0.7791	19.9594
genus Odoribacter	rs28417404	A	G	-0.0726896	0.0161372	3.68e-06	-0.0214	0.0132	0.1043	20.2903
genus Odoribacter	rs4793970	A	G	-0.0576329	0.0129154	6.03e-06	0.0037	0.0103	0.7184	19.9125
genus Odoribacter	rs503751	C	G	0.0618294	0.0118887	2.08e-07	-0.0078	0.0092	0.3966	27.0471
genus Odoribacter	rs6856150	A	G	-0.0881922	0.0194146	6.06e-06	0.007	0.0158	0.6572	20.635
genus Odoribacter	rs74553962	T	G	0.121449	0.0264106	9.49e-06	-0.0048	0.0198	0.8088	21.1462
genus Odoribacter	rs77779484	G	A	-0.133489	0.0268526	6.56e-07	0.0024	0.0192	0.9027	24.7126
genus Olsenella	rs1035588	A	G	-0.108148	0.0236848	4.86e-06	-0.005	0.0094	0.5937	20.8496
genus Olsenella	rs17148768	G	A	0.140434	0.0295602	2.2e-06	-0.0018	0.0118	0.8789	22.5699
genus Olsenella	rs2759329	A	G	0.111131	0.0237218	3.43e-06	0.0028	0.0091	0.7585	21.947
genus Olsenella	rs35225860	A	G	-0.223604	0.0482391	3.87e-06	-0.0186	0.0234	0.4265	21.4863
genus Olsenella	rs6046522	C	T	0.122938	0.0269928	4.48e-06	-0.0104	0.0107	0.3268	20.7432
genus Olsenella	rs61090148	A	G	-0.104783	0.0231343	6.44e-06	0.0032	0.0095	0.7354	20.5149
genus Olsenella	rs62112538	C	T	-0.19943	0.0407033	1.19e-06	0.0218	0.0181	0.2271	24.0061
genus Olsenella	rs72691585	C	A	-0.249079	0.0520814	2.95e-06	0.0146	0.0203	0.4718	22.8723
genus Olsenella	rs7540303	C	T	0.108044	0.023638	5.32e-06	-0.0062	0.0094	0.5119	20.892
genus Olsenella	rs8066522	A	G	0.106529	0.0240379	9.7e-06	-0.0082	0.0096	0.3899	19.6401
genus Olsenella	rs9460691	C	A	0.119966	0.0268645	7.28e-06	-0.005	0.0111	0.6536	19.9415
genus Oscillibacter	rs11627628	T	C	0.143961	0.0290223	1.01e-06	-0.0113	0.0178	0.5251	24.6052
genus Oscillibacter	rs11990279	T	C	-0.0824934	0.0180457	4.94e-06	0.0135	0.0107	0.2069	20.8973
genus Oscillibacter	rs12417956	C	G	0.0785431	0.0174075	6.03e-06	-0.0045	0.0107	0.6758	20.3584
genus Oscillibacter	rs12649930	T	G	0.121589	0.0259612	4.09e-06	0.012	0.0158	0.4486	21.9351
genus Oscillibacter	rs133832	A	C	-0.0795527	0.0162411	1.15e-06	0.0094	0.0101	0.3494	23.9927
genus Oscillibacter	rs137917150	T	A	-0.174992	0.0388394	4.62e-06	-0.0142	0.0219	0.5161	20.2998
genus Oscillibacter	rs16866406	A	G	0.0988765	0.0208795	3.08e-06	0.0294	0.0132	0.02544	22.4257
genus Oscillibacter	rs16934185	A	G	-0.129568	0.028157	4.38e-06	-0.0112	0.0165	0.4964	21.175
genus Oscillibacter	rs234108	A	G	0.0749553	0.0152632	9.16e-07	-0.0019	0.0096	0.8426	24.1165
genus Oscillibacter	rs36095275	C	T	-0.0752368	0.0156861	1.4e-06	-0.0082	0.0097	0.396	23.0054
genus Oscillibacter	rs4506202	G	A	0.0711323	0.0152261	3.21e-06	0.0152	0.0094	0.1046	21.8251
genus Oscillibacter	rs61883564	A	G	-0.101351	0.0221016	3.39e-06	-0.0074	0.0139	0.5916	21.0285
genus Oscillibacter	rs62206502	A	C	0.0681423	0.0151349	6.6e-06	0.0013	0.0094	0.8866	20.271
genus Oscillibacter	rs6901560	C	G	0.0855032	0.018693	6.21e-06	-0.0044	0.0113	0.6978	20.9222
genus Oscillibacter	rs75453768	G	T	0.12212	0.0268629	5.35e-06	0.0173	0.0164	0.2919	20.6665
genus Oscillibacter	rs761240	G	T	0.17664	0.0388812	2.04e-06	-0.0112	0.0224	0.6148	20.6395
genus Oscillospira	rs12206468	G	A	-0.133016	0.0269733	1.04e-06	0.0292	0.0171	0.08867	24.3187
genus Oscillospira	rs12925026	T	C	0.13559	0.030678	9.31e-06	0.0285	0.0183	0.1195	19.5345
genus Oscillospira	rs1954532	C	T	0.0826246	0.0175252	2.27e-06	0.003	0.0117	0.7989	22.2276
genus Oscillospira	rs28889936	A	C	0.114051	0.0252838	3.37e-06	0.0137	0.0169	0.4179	20.3476
genus Oscillospira	rs62422654	C	T	0.0898456	0.0198088	6.47e-06	-0.0134	0.0165	0.4145	20.572
genus Oscillospira	rs72866977	A	C	-0.130569	0.0281674	5.63e-06	-0.0082	0.0194	0.6733	21.4875
genus Oscillospira	rs73038677	T	A	-0.08321	0.0168666	1.09e-06	-0.025	0.0114	0.02831	24.3386
genus Oscillospira	rs751183	C	T	0.0774322	0.0172216	6.85e-06	0.0087	0.0116	0.4535	20.216
genus Oscillospira	rs8076323	A	G	0.0715392	0.0156539	5.61e-06	0.0031	0.0105	0.769	20.8854
genus Oxalobacter	rs10464997	G	A	0.137691	0.0294804	3.3e-06	0.0066	0.0136	0.6297	21.8145
genus Oxalobacter	rs11108500	A	G	-0.199099	0.0427327	3.74e-06	-0.0456	0.0205	0.02615	21.7079
genus Oxalobacter	rs111966731	T	C	0.213114	0.047162	7.3e-06	0.0169	0.0195	0.3847	20.4192
genus Oxalobacter	rs12002250	A	C	0.217122	0.0466317	1.42e-06	-0.0078	0.0208	0.7079	21.6793
genus Oxalobacter	rs1569853	T	C	-0.138078	0.0296981	3.65e-06	0.0048	0.0131	0.7142	21.6168
genus Oxalobacter	rs36057338	G	T	0.207847	0.0421439	8.8e-07	0.0088	0.018	0.6233	24.3231
genus Oxalobacter	rs3862635	C	T	-0.172142	0.0394026	9.19e-06	-0.0213	0.018	0.2369	19.0864
genus Oxalobacter	rs4428215	G	A	0.130293	0.0242237	7.51e-08	-0.0004	0.0109	0.9739	28.9309
genus Oxalobacter	rs6000536	C	T	-0.130992	0.0253804	2.06e-07	-0.0099	0.0115	0.3933	26.6374
genus Oxalobacter	rs6071435	T	A	-0.105512	0.021489	1.07e-06	0.0004	0.0095	0.9653	24.1086
genus Oxalobacter	rs6993398	G	A	0.127217	0.0278855	7.13e-06	-0.0097	0.0131	0.4582	20.8129
genus Oxalobacter	rs736744	T	C	-0.117882	0.0211262	2.57e-08	0.0105	0.0094	0.2652	31.1352
genus Parabacteroides	rs114567323	T	C	0.186478	0.0405199	5.65e-06	0.0194	0.0234	0.4068	21.1796
genus Parabacteroides	rs115602804	G	A	0.10308	0.0222736	1.93e-06	0.0268	0.0202	0.1844	21.4175
genus Parabacteroides	rs11965579	G	C	0.162824	0.0381863	8.87e-06	-0.0824	0.0336	0.01416	18.1812
genus Parabacteroides	rs17141986	C	G	-0.0500303	0.0111459	7.27e-06	-0.0079	0.0103	0.4435	20.1482
genus Parabacteroides	rs3860755	G	C	0.0558784	0.0116625	1.71e-06	-0.0108	0.0102	0.2897	22.9564
genus Parabacteroides	rs4236095	A	G	-0.0761961	0.0157042	1.93e-06	-0.0011	0.0132	0.9351	23.5415
genus Parabacteroides	rs60884758	C	T	-0.0702667	0.0142249	5.71e-07	-0.0149	0.0126	0.2374	24.4006
genus Parabacteroides	rs6657302	T	C	-0.10452	0.0225521	9.76e-06	0.0108	0.0199	0.5873	21.4795
genus Parabacteroides	rs72893646	A	T	-0.0715594	0.0156668	8.83e-06	0.0217	0.0135	0.1064	20.8628
genus Parabacteroides	rs7298818	C	T	0.0888832	0.0200902	8.54e-06	-0.0237	0.0168	0.1581	19.5736
genus Paraprevotella	rs10842464	C	T	0.0758215	0.0172568	6.6e-06	-0.0051	0.0088	0.5617	19.3048
genus Paraprevotella	rs140997932	T	C	-0.162376	0.0354178	2.11e-06	-0.0195	0.019	0.304	21.0184
genus Paraprevotella	rs145020347	A	G	-0.12465	0.0262323	4.03e-06	0.0025	0.016	0.8758	22.5794
genus Paraprevotella	rs17109926	A	G	-0.0988335	0.0216172	6.75e-06	-0.0115	0.0117	0.328	20.903
genus Paraprevotella	rs17785622	A	G	0.248065	0.0524304	1.93e-06	0.0304	0.0213	0.1544	22.3854
genus Paraprevotella	rs2081023	A	G	-0.122561	0.0236507	2.64e-07	-0.0139	0.0142	0.3279	26.8545
genus Paraprevotella	rs3008582	T	C	0.10572	0.0227246	4.36e-06	-0.0021	0.0131	0.8728	21.6432
genus Paraprevotella	rs3801748	G	A	0.0779721	0.0171691	5.2e-06	0.0208	0.0095	0.02865	20.6245
genus Paraprevotella	rs4756632	G	T	-0.138905	0.0289897	3.82e-06	0.0117	0.0164	0.4735	22.9588
genus Paraprevotella	rs4767113	C	T	0.0882466	0.018382	2.14e-06	0.0197	0.0101	0.05165	23.0468
genus Paraprevotella	rs7240324	T	G	-0.10229	0.0226948	5.96e-06	0.002	0.0126	0.875	20.3149
genus Paraprevotella	rs9602779	A	C	-0.106692	0.0220264	6.93e-07	-0.0156	0.012	0.1924	23.4626
genus Paraprevotella	rs9900242	A	G	-0.0852967	0.0175212	1.14e-06	-0.0013	0.0095	0.8958	23.6994
genus Parasutterella	rs10899911	A	G	-0.0717102	0.0148151	1.15e-06	0.0195	0.0108	0.07029	23.4289
genus Parasutterella	rs11715853	G	A	-0.0662952	0.0146114	6.23e-06	-0.0068	0.0102	0.5047	20.5864
genus Parasutterella	rs1403396	A	T	-0.0756729	0.0159035	2.76e-06	-0.0097	0.0116	0.4019	22.641
genus Parasutterella	rs2090816	C	A	-0.0840967	0.0177315	2.9e-06	-0.0189	0.0123	0.1243	22.494
genus Parasutterella	rs2387977	T	C	-0.0681778	0.0134756	5.38e-07	-0.0057	0.0102	0.5758	25.597
genus Parasutterella	rs35055552	T	C	0.109554	0.0235433	3.35e-06	0.0087	0.0196	0.655	21.6532
genus Parasutterella	rs35414597	T	A	-0.0684946	0.0142143	1.51e-06	-0.0229	0.0098	0.01866	23.22
genus Parasutterella	rs55877868	A	C	-0.104458	0.0228089	2.87e-06	-0.0055	0.0162	0.7346	20.9737
genus Parasutterella	rs62273907	A	G	0.229468	0.0502262	5.88e-06	0.0181	0.0201	0.3675	20.8729
genus Parasutterella	rs6809952	G	A	-0.0684957	0.0150892	8.13e-06	0.018	0.012	0.1331	20.606
genus Parasutterella	rs6828768	C	T	0.0636852	0.0132645	1.78e-06	0.0034	0.0093	0.7134	23.0513
genus Parasutterella	rs7303158	C	T	0.0646859	0.0134256	1.33e-06	0.0063	0.0094	0.5052	23.2141
genus Parasutterella	rs7311004	C	T	0.0617522	0.0136438	5.92e-06	-0.0021	0.0096	0.8277	20.4849
genus Parasutterella	rs7572229	A	G	-0.066273	0.0132736	6.32e-07	-0.0018	0.0093	0.8429	24.9285
genus Parasutterella	rs78383039	T	C	-0.146315	0.0297119	1.57e-06	0.0018	0.0195	0.9273	24.2503
genus Parasutterella	rs8039785	G	T	-0.0618345	0.0133	3.62e-06	0.0005	0.0092	0.9554	21.6152
genus Parasutterella	rs823424	G	A	-0.0713448	0.0156958	4.95e-06	0.0173	0.011	0.1147	20.6613
genus Peptococcus	rs10031059	C	T	0.121167	0.0225844	1.24e-07	0.0101	0.0111	0.3625	28.784
genus Peptococcus	rs11001941	G	A	-0.195611	0.0392217	1.33e-06	-0.001	0.0174	0.9528	24.8733
genus Peptococcus	rs11030569	A	T	-0.17402	0.0374133	3.13e-06	0.0139	0.0209	0.5039	21.6345
genus Peptococcus	rs12069354	C	T	0.16763	0.0379501	9.28e-06	-0.035	0.0191	0.06608	19.5109
genus Peptococcus	rs2054133	A	G	-0.0895433	0.0188332	2.14e-06	-0.0001	0.01	0.9928	22.6057
genus Peptococcus	rs34282744	G	C	0.191797	0.0399832	1.84e-06	0.036	0.02	0.07243	23.0106
genus Peptococcus	rs36121075	A	G	-0.14067	0.030628	6.99e-06	-0.0019	0.015	0.8992	21.0943
genus Peptococcus	rs5770862	T	C	0.162018	0.0356813	3.22e-06	0.0443	0.0185	0.01695	20.6179
genus Peptococcus	rs6918730	A	G	-0.135311	0.0289742	1.15e-06	-0.003	0.0145	0.8362	21.8094
genus Peptococcus	rs7033353	G	T	-0.090152	0.018995	2.22e-06	0.0028	0.0092	0.7634	22.5254
genus Peptococcus	rs72850165	T	C	-0.134304	0.0300423	5.74e-06	-0.01	0.0165	0.5425	19.9853
genus Peptococcus	rs74592222	G	A	0.137957	0.0302965	8.55e-06	-0.0018	0.015	0.9047	20.7349
genus Peptococcus	rs75754569	C	G	0.181434	0.0319429	1.1e-08	-0.0072	0.0177	0.6841	32.2618
genus Peptococcus	rs7766680	G	C	0.0976832	0.0214155	3.51e-06	0.0206	0.0105	0.0492	20.8057
genus Peptococcus	rs77681628	C	T	0.200307	0.0387328	2.69e-07	0.0216	0.0195	0.2679	26.7445
genus Phascolarctobacterium	rs11929846	T	C	-0.0697199	0.0157969	8.88e-06	0.0057	0.0115	0.6203	19.4791
genus Phascolarctobacterium	rs12618201	A	G	0.0641657	0.0138202	3.38e-06	0.0079	0.0096	0.4078	21.5564
genus Phascolarctobacterium	rs1264476	G	T	-0.0767335	0.0166041	4.3e-06	-0.0138	0.0116	0.236	21.357
genus Phascolarctobacterium	rs56069061	G	A	-0.111306	0.0230694	1.87e-06	0.0215	0.0166	0.1952	23.279
genus Phascolarctobacterium	rs56157888	A	C	0.0954864	0.0193976	1.09e-06	-0.0177	0.013	0.1736	24.2319
genus Phascolarctobacterium	rs6427992	C	G	0.0652458	0.0137508	2.09e-06	0.0068	0.0093	0.4613	22.5138
genus Phascolarctobacterium	rs74540770	G	A	-0.121014	0.0258621	3.6e-06	0.019	0.0178	0.286	21.8949
genus Phascolarctobacterium	rs74847270	A	G	-0.104889	0.0230998	5.73e-06	-0.0255	0.0192	0.1851	20.6179
genus Phascolarctobacterium	rs75882962	T	C	0.0968661	0.0190575	3.19e-07	0.0062	0.0133	0.6394	25.8352
genus Phascolarctobacterium	rs76124218	C	G	-0.159361	0.0344532	2.67e-06	0.0326	0.02	0.1032	21.3946
genus Phascolarctobacterium	rs7982713	G	A	0.0726921	0.0163201	9.72e-06	0.0074	0.0117	0.5291	19.8394
genus Prevotella7	rs118038478	A	G	0.205676	0.0468917	7.85e-06	0.0047	0.0181	0.7961	19.2387
genus Prevotella7	rs12124567	A	G	-0.121281	0.0275017	9.49e-06	0.0597	0.0121	8.42e-07	19.4476
genus Prevotella7	rs12195431	T	C	0.196528	0.0442322	8.73e-06	0.0196	0.0175	0.2633	19.7411
genus Prevotella7	rs16937247	G	C	0.146098	0.0351529	9.64e-06	0.0162	0.0138	0.2414	17.2729
genus Prevotella7	rs2240542	C	T	0.12085	0.0261776	4.84e-06	-0.0012	0.0104	0.9111	21.3125
genus Prevotella7	rs2918132	T	C	0.114648	0.0254916	6.42e-06	-0.0045	0.0106	0.6678	20.2273
genus Prevotella7	rs430270	A	C	0.139155	0.0297055	2.87e-06	0.0077	0.0121	0.5274	21.9444
genus Prevotella7	rs57404562	C	A	0.155486	0.0316057	6.22e-07	0.0049	0.0117	0.6778	24.202
genus Prevotella7	rs79263163	A	C	-0.143982	0.031501	7.51e-06	0.0073	0.0131	0.5767	20.8914
genus Prevotella7	rs9426434	T	C	-0.123657	0.0278514	9.72e-06	0.0085	0.0108	0.4281	19.7126
genus Prevotella7	rs9608249	A	G	-0.158213	0.0336317	2.07e-06	-0.006	0.0133	0.6498	22.1303
genus Prevotella7	rs9959718	G	A	0.133012	0.0275361	1.9e-06	0.0018	0.0108	0.8657	23.3333
genus Prevotella9	rs10512344	C	G	0.247373	0.0544087	3.19e-06	0.0399	0.0237	0.0932	20.6713
genus Prevotella9	rs111509883	T	C	0.171131	0.0347624	1.24e-06	-0.0311	0.0235	0.1861	24.2347
genus Prevotella9	rs11199734	A	T	0.0770209	0.0169462	7e-06	-0.0006	0.0116	0.9575	20.6573
genus Prevotella9	rs11685699	C	T	-0.141357	0.0295665	2.03e-06	0.0302	0.0175	0.08542	22.8578
genus Prevotella9	rs117271932	A	G	0.208089	0.0440393	2.82e-06	0.0224	0.0239	0.3472	22.3263
genus Prevotella9	rs12648235	T	C	0.0785902	0.0177676	7.39e-06	-0.0079	0.0136	0.5625	19.565
genus Prevotella9	rs1304512	G	A	0.0761593	0.0165885	5.29e-06	-0.0296	0.0113	0.008641	21.0781
genus Prevotella9	rs16966465	G	C	0.0743348	0.0165291	9.33e-06	0.0162	0.0112	0.1492	20.2249
genus Prevotella9	rs2104588	C	T	-0.105558	0.023773	8.13e-06	-0.0096	0.0152	0.5267	19.7158
genus Prevotella9	rs2495052	A	G	0.0838978	0.0188523	8.97e-06	0.0158	0.0138	0.2535	19.8049
genus Prevotella9	rs2683313	G	A	0.0724576	0.0151603	1.69e-06	0.0088	0.0098	0.3675	22.843
genus Prevotella9	rs4968431	G	T	0.0640113	0.0144162	8.58e-06	0.0139	0.0104	0.1826	19.7157
genus Prevotella9	rs7232121	G	C	0.0671292	0.014423	3.76e-06	-0.0073	0.0096	0.4474	21.6627
genus Prevotella9	rs7237249	C	T	-0.0823764	0.0182126	8.93e-06	-0.0048	0.0122	0.6949	20.4579
genus Prevotella9	rs746764	T	C	-0.0915771	0.0193245	2.04e-06	0.0027	0.0121	0.8207	22.4573
genus Prevotella9	rs7976209	T	C	-0.0870786	0.0197951	7.28e-06	0.0205	0.0136	0.1325	19.3512
genus Prevotella9	rs9428102	A	G	-0.0778845	0.0176068	4.62e-06	0.0021	0.0109	0.8449	19.5678
genus Prevotella9	rs9613013	G	A	0.0917591	0.0202697	6.1e-06	0.0043	0.0143	0.7626	20.4929
genus Rikenellaceae RC9 gut group	rs12501673	A	G	0.116395	0.0262253	6.29e-06	0.0221	0.0102	0.0298	19.6983
genus Rikenellaceae RC9 gut group	rs17032291	T	C	-0.169579	0.0368251	6.61e-06	0.0058	0.0139	0.675	21.2059
genus Rikenellaceae RC9 gut group	rs17582787	A	G	-0.157739	0.0339924	3.55e-06	0.0231	0.013	0.07418	21.5335
genus Rikenellaceae RC9 gut group	rs2074881	T	C	-0.142236	0.032391	9.45e-06	0.0047	0.0131	0.7226	19.2828
genus Rikenellaceae RC9 gut group	rs2900503	T	G	0.172329	0.0326671	1.55e-07	0.0122	0.0124	0.3226	27.8289
genus Rikenellaceae RC9 gut group	rs2998141	C	T	0.136346	0.0293073	4.42e-06	-0.0058	0.0122	0.6321	21.6438
genus Rikenellaceae RC9 gut group	rs4270579	A	G	0.118021	0.0271041	5.46e-06	-0.0011	0.0103	0.9164	18.9604
genus Rikenellaceae RC9 gut group	rs4717843	G	T	-0.119376	0.0260548	4.72e-06	-0.033	0.0138	0.01668	20.9922
genus Rikenellaceae RC9 gut group	rs7113155	C	G	-0.114423	0.0247798	5.26e-06	0.0098	0.0092	0.2838	21.3222
genus Rikenellaceae RC9 gut group	rs7193937	C	G	-0.124153	0.027741	6.19e-06	-0.0022	0.0133	0.867	20.0295
genus Rikenellaceae RC9 gut group	rs7712231	A	G	0.156284	0.0350462	7.97e-06	-0.0254	0.0134	0.05803	19.886
genus Rikenellaceae RC9 gut group	rs80309088	G	A	0.17405	0.0383423	4.56e-06	-0.0155	0.0137	0.2558	20.6059
genus Rikenellaceae RC9 gut group	rs9887954	G	A	-0.114849	0.0249013	4.81e-06	-0.01	0.0094	0.2855	21.2721
genus Romboutsia	rs10279978	A	G	-0.0622202	0.0127675	1.17e-06	-0.0146	0.0105	0.165	23.7493
genus Romboutsia	rs11221428	T	C	-0.0726779	0.0158263	6.49e-06	0.001	0.0122	0.9348	21.0885
genus Romboutsia	rs114398731	G	C	-0.131039	0.0293815	7.96e-06	0.0112	0.0251	0.6547	19.8908
genus Romboutsia	rs16843578	C	T	-0.0875276	0.0196779	5.08e-06	-0.0111	0.016	0.4903	19.7848
genus Romboutsia	rs28603357	T	C	-0.214911	0.0474739	8.52e-06	-0.0317	0.0248	0.201	20.4931
genus Romboutsia	rs34302036	G	A	-0.0550261	0.0120835	5.88e-06	0.0064	0.0092	0.4869	20.7373
genus Romboutsia	rs61841503	G	A	0.092888	0.0171454	4e-08	0.0009	0.0125	0.9403	29.3511
genus Romboutsia	rs62504452	A	G	-0.0710048	0.0156654	4.66e-06	0.0086	0.0125	0.4897	20.5444
genus Romboutsia	rs7109293	A	G	0.0919112	0.0205738	6.98e-06	0.012	0.0201	0.5497	19.9576
genus Romboutsia	rs75200530	T	G	-0.190644	0.0421065	5.07e-06	0.0352	0.0224	0.1163	20.4997
genus Romboutsia	rs75987356	G	A	-0.129578	0.0280454	6.71e-06	0.0118	0.0225	0.6003	21.3471
genus Romboutsia	rs77702691	A	G	-0.094406	0.0208544	7.37e-06	-0.0166	0.0164	0.311	20.4929
genus Romboutsia	rs9389266	T	G	0.0722815	0.0162353	9.38e-06	-0.0128	0.0127	0.314	19.8214
genus Romboutsia	rs9567264	C	T	0.0580018	0.0127495	5.76e-06	-0.0107	0.0099	0.2834	20.6965
genus Roseburia	rs12740451	T	C	0.0697527	0.0153607	7.34e-06	0.0008	0.0141	0.9527	20.6205
genus Roseburia	rs16910295	T	C	-0.0980434	0.020957	2.91e-06	-0.0038	0.0189	0.8421	21.8866
genus Roseburia	rs2034589	G	C	0.0629765	0.0123489	5.01e-07	0.0044	0.0114	0.6965	26.0076
genus Roseburia	rs2160994	C	T	-0.0550687	0.0112481	9.7e-07	0.0059	0.0099	0.5516	23.9691
genus Roseburia	rs2943022	T	C	0.0493786	0.0106763	4.11e-06	0.0076	0.0092	0.4086	21.3912
genus Roseburia	rs302266	T	C	-0.0777312	0.0172985	8.13e-06	-0.0056	0.0149	0.7088	20.1917
genus Roseburia	rs329182	T	C	0.0690327	0.0152884	5.9e-06	-0.0136	0.0134	0.311	20.3885
genus Roseburia	rs4748237	G	C	0.0488326	0.0106404	4.67e-06	0.0023	0.0092	0.8048	21.0622
genus Roseburia	rs55858165	A	C	0.179284	0.0404954	9.99e-06	-0.0462	0.0256	0.07115	19.6007
genus Roseburia	rs57466170	C	T	0.0741405	0.0171601	8.3e-06	0.0327	0.0166	0.04826	18.6669
genus Roseburia	rs6445851	A	G	0.0497336	0.0108158	3.53e-06	-0.0152	0.0092	0.09795	21.1438
genus Roseburia	rs6930661	C	T	-0.0961587	0.0204975	2.48e-06	0.026	0.0166	0.1168	22.0077
genus Roseburia	rs75326254	C	T	-0.104628	0.0230897	7.5e-06	0.0496	0.0195	0.01096	20.5333
genus Roseburia	rs75820970	C	G	-0.232125	0.0481562	1.48e-07	-0.0144	0.0248	0.5624	23.2348
genus Roseburia	rs78753150	A	C	0.0968739	0.0214067	9.98e-06	0.0359	0.0193	0.06349	20.4793
genus Roseburia	rs9300744	C	T	-0.0588452	0.0126228	4.75e-06	0.0073	0.0108	0.5001	21.7325
genus Ruminiclostridium5	rs10827477	A	G	-0.0547387	0.0115163	2.19e-06	0.0035	0.0099	0.7263	22.5924
genus Ruminiclostridium5	rs113753996	T	C	0.0820689	0.0174463	3.99e-06	-0.023	0.0162	0.156	22.1284
genus Ruminiclostridium5	rs1223978	C	T	-0.0484169	0.0108254	8.16e-06	0.0034	0.0095	0.7175	20.0035
genus Ruminiclostridium5	rs1492620	T	C	-0.0830505	0.0180073	3.53e-06	-0.0256	0.0166	0.1232	21.271
genus Ruminiclostridium5	rs2286384	C	G	0.0518814	0.0107482	1.44e-06	0.0048	0.0092	0.605	23.2998
genus Ruminiclostridium5	rs243585	C	G	-0.0585939	0.0121017	1.33e-06	-0.0213	0.0128	0.09763	23.4429
genus Ruminiclostridium5	rs2482038	C	A	0.0518991	0.0108777	1.7e-06	0.0068	0.0094	0.4658	22.7638
genus Ruminiclostridium5	rs2791343	T	C	0.051717	0.0113369	5.54e-06	0.0046	0.0096	0.6321	20.8103
genus Ruminiclostridium5	rs2801960	G	C	-0.0520975	0.0115111	6.21e-06	0.0066	0.0099	0.5042	20.4833
genus Ruminiclostridium5	rs2833828	G	A	0.0489617	0.0108702	6.82e-06	-0.0035	0.0093	0.7033	20.2879
genus Ruminiclostridium5	rs4955951	A	G	-0.0713749	0.0165826	9.96e-06	0.0126	0.0144	0.3824	18.5262
genus Ruminiclostridium5	rs6121460	G	A	0.0932955	0.0199206	2.64e-06	-0.0067	0.0185	0.7176	21.9339
genus Ruminiclostridium5	rs73002572	G	C	0.181548	0.0414078	8.82e-06	-0.0115	0.0255	0.6514	19.2229
genus Ruminiclostridium5	rs79968837	A	G	-0.0950311	0.0193507	1.15e-06	0.0049	0.017	0.7742	24.1178
genus Ruminiclostridium5	rs8053158	G	A	0.0740543	0.0159151	5.9e-06	0.0295	0.0145	0.04281	21.6512
genus Ruminiclostridium6	rs10829821	T	C	-0.097606	0.0216072	3.47e-06	0.0137	0.016	0.3926	20.4059
genus Ruminiclostridium6	rs116969552	A	G	-0.166823	0.0376681	9.16e-06	0.0243	0.0262	0.3548	19.6139
genus Ruminiclostridium6	rs11992182	A	C	0.0625299	0.0137876	4.65e-06	-0.0071	0.0101	0.4844	20.5683
genus Ruminiclostridium6	rs1756364	G	T	0.0999189	0.0197169	2.54e-07	-0.012	0.0203	0.5546	25.6814
genus Ruminiclostridium6	rs1871858	C	G	-0.105422	0.0237274	9.12e-06	0.0158	0.0177	0.3709	19.7407
genus Ruminiclostridium6	rs2548459	C	T	0.0554866	0.0122755	6.4e-06	0.0178	0.0093	0.05683	20.4314
genus Ruminiclostridium6	rs35362464	C	A	0.0720077	0.0165387	8.99e-06	0.0142	0.0126	0.2592	18.9564
genus Ruminiclostridium6	rs61060922	T	G	0.15913	0.0322283	1.09e-06	-0.0393	0.0211	0.06291	24.3798
genus Ruminiclostridium6	rs663262	C	T	0.13498	0.0310715	3.39e-06	0.0043	0.0206	0.8353	18.8718
genus Ruminiclostridium6	rs67479537	T	C	0.118994	0.026487	9.3e-06	-0.0204	0.0199	0.3062	20.1829
genus Ruminiclostridium6	rs71414120	T	G	0.200894	0.0406434	1.08e-06	0.0006	0.0212	0.9761	24.4317
genus Ruminiclostridium6	rs72991535	T	G	0.135604	0.0295174	4.95e-06	-0.0093	0.022	0.6711	21.1052
genus Ruminiclostridium6	rs73176030	T	C	0.058665	0.013208	7.29e-06	-0.0051	0.01	0.6057	19.728
genus Ruminiclostridium6	rs77193512	A	G	0.0736533	0.0153163	1.3e-06	0.0009	0.0117	0.9391	23.1247
genus Ruminiclostridium6	rs792058	G	A	0.0554234	0.0125423	8.58e-06	0.0042	0.011	0.7044	19.5268
genus Ruminiclostridium6	rs79968172	G	A	0.11614	0.0243083	1.66e-06	0.0172	0.0191	0.3673	22.8273
genus Ruminiclostridium6	rs9555756	A	C	-0.0804138	0.0176692	7.1e-06	0.0238	0.0134	0.07654	20.7123
genus Ruminiclostridium9	rs115044523	G	A	-0.0980026	0.0202616	2.37e-06	0.0144	0.0163	0.3781	23.3953
genus Ruminiclostridium9	rs12040548	G	T	0.0570422	0.0122359	3.15e-06	0.0049	0.0105	0.6398	21.7331
genus Ruminiclostridium9	rs12419854	T	A	-0.0727975	0.0155594	3.18e-06	0.032	0.0127	0.01188	21.8901
genus Ruminiclostridium9	rs13033315	T	A	0.0511195	0.0111418	5.68e-06	0.0161	0.0095	0.08981	21.0505
genus Ruminiclostridium9	rs57665991	C	G	-0.0641507	0.0123339	2.07e-07	0.016	0.01	0.1111	27.0522
genus Ruminiclostridium9	rs6082461	C	A	-0.0586425	0.0131004	4.87e-06	0.0054	0.0114	0.6368	20.0381
genus Ruminiclostridium9	rs7137760	C	T	0.050797	0.0112182	7.07e-06	0.0068	0.0097	0.4835	20.5036
genus Ruminiclostridium9	rs73592673	A	T	-0.081629	0.0169515	2.14e-06	-0.022	0.0166	0.1864	23.1885
genus Ruminiclostridium9	rs74303178	T	C	0.0532742	0.0119274	7.92e-06	0.0153	0.0101	0.1297	19.95
genus Ruminiclostridium9	rs78191726	T	C	0.0944998	0.0210206	7.58e-06	0.0028	0.0165	0.8665	20.2102
genus Ruminiclostridium9	rs79082720	C	G	0.0928576	0.0204871	6.47e-06	0.0325	0.0191	0.08797	20.5435
genus Ruminiclostridium9	rs918449	G	A	0.0950908	0.0197177	2.56e-06	-0.0221	0.018	0.2209	23.2576
genus Ruminiclostridium9	rs9522712	T	C	0.0699728	0.0154939	4.66e-06	0.0057	0.012	0.6331	20.3956
genus Ruminiclostridium9	rs9809789	C	T	-0.0717454	0.0159673	8.72e-06	0.0147	0.0131	0.2622	20.1895
genus Ruminococcaceae NK4A214 group	rs11241747	T	C	-0.0533858	0.0120035	6.59e-06	0.0037	0.0104	0.7238	19.7804
genus Ruminococcaceae NK4A214 group	rs114244418	C	G	-0.175266	0.0372779	3.59e-06	-0.0022	0.0223	0.9224	22.1051
genus Ruminococcaceae NK4A214 group	rs11586410	G	A	-0.0863422	0.0169937	3.66e-07	0.0074	0.0165	0.6562	25.8149
genus Ruminococcaceae NK4A214 group	rs12642039	C	T	0.0553003	0.0119397	3.43e-06	0.0085	0.0103	0.4114	21.452
genus Ruminococcaceae NK4A214 group	rs12731	A	G	-0.0527684	0.0115053	4.87e-06	-0.0063	0.0094	0.5031	21.0355
genus Ruminococcaceae NK4A214 group	rs13087692	G	T	-0.0574623	0.012594	8.69e-06	0.0046	0.0099	0.6441	20.818
genus Ruminococcaceae NK4A214 group	rs136761	A	G	0.0587521	0.0119155	8.15e-07	-0.0004	0.0101	0.9679	24.3121
genus Ruminococcaceae NK4A214 group	rs147475196	A	G	-0.133769	0.0295196	4.72e-06	0.0005	0.025	0.9848	20.5348
genus Ruminococcaceae NK4A214 group	rs34576931	G	C	-0.0873312	0.0194886	4.72e-06	-0.0189	0.0157	0.2293	20.0806
genus Ruminococcaceae NK4A214 group	rs35559912	T	C	-0.0925071	0.0203674	4.89e-06	0.0007	0.0178	0.9695	20.629
genus Ruminococcaceae NK4A214 group	rs4814689	C	T	-0.1083	0.0230708	4.55e-06	0.0197	0.0185	0.2872	22.0359
genus Ruminococcaceae NK4A214 group	rs5994253	A	G	-0.0811302	0.0157621	2.35e-07	0.01	0.0148	0.4997	26.4934
genus Ruminococcaceae NK4A214 group	rs62027366	T	C	0.0615389	0.0137612	6.58e-06	-0.0077	0.0117	0.5092	19.998
genus Ruminococcaceae NK4A214 group	rs6681678	T	C	0.100174	0.024	9.05e-06	-0.0217	0.0203	0.2834	17.4216
genus Ruminococcaceae NK4A214 group	rs73158814	C	G	-0.109257	0.0227458	2.2e-06	0.0395	0.0192	0.03953	23.0726
genus Ruminococcaceae NK4A214 group	rs7573569	T	C	0.107739	0.0233638	3.23e-06	-0.0096	0.0193	0.6167	21.2647
genus Ruminococcaceae UCG002	rs10916131	C	T	-0.069333	0.0146753	2.87e-06	-0.0083	0.0123	0.5012	22.3206
genus Ruminococcaceae UCG002	rs10927423	C	A	-0.0713617	0.0147712	8.5e-07	-0.0152	0.0128	0.2346	23.3399
genus Ruminococcaceae UCG002	rs10964441	G	A	-0.14906	0.034486	7.45e-06	0.0484	0.0216	0.02486	18.6826
genus Ruminococcaceae UCG002	rs113147300	A	G	-0.075842	0.0164562	7.69e-06	0.0023	0.0134	0.8653	21.2403
genus Ruminococcaceae UCG002	rs11607472	A	G	-0.0780229	0.0176325	7.19e-06	0.0111	0.0146	0.4478	19.5802
genus Ruminococcaceae UCG002	rs116974815	C	A	-0.189731	0.0396566	2.03e-06	-0.0296	0.0301	0.325	22.89
genus Ruminococcaceae UCG002	rs11750293	G	T	-0.0578304	0.0120512	1.76e-06	-0.0053	0.0105	0.6146	23.0278
genus Ruminococcaceae UCG002	rs12463378	A	G	-0.0522061	0.0112086	2.96e-06	-0.0012	0.0099	0.9007	21.694
genus Ruminococcaceae UCG002	rs15256	C	T	0.0732376	0.016834	9.46e-06	-0.0052	0.0153	0.7327	18.9275
genus Ruminococcaceae UCG002	rs2265670	C	G	-0.0512404	0.0109287	2.99e-06	-0.0105	0.0092	0.2558	21.9831
genus Ruminococcaceae UCG002	rs362417	G	C	-0.054863	0.0120984	7.8e-06	0.0004	0.01	0.9663	20.5638
genus Ruminococcaceae UCG002	rs55793120	T	C	0.137396	0.027414	4.81e-07	0.0132	0.0218	0.5453	25.1191
genus Ruminococcaceae UCG002	rs56030423	G	A	-0.0982874	0.0216344	6.3e-06	0.0106	0.0179	0.5542	20.6398
genus Ruminococcaceae UCG002	rs57079348	T	G	-0.0765729	0.0172819	7.22e-06	-0.0057	0.0146	0.6978	19.6321
genus Ruminococcaceae UCG002	rs6542556	G	A	-0.050974	0.011406	7.86e-06	0.0088	0.0097	0.3681	19.9724
genus Ruminococcaceae UCG002	rs67746927	C	G	-0.054237	0.0110357	9.17e-07	0.0126	0.0101	0.2121	24.1541
genus Ruminococcaceae UCG002	rs6793778	T	C	0.0558706	0.0125258	9.81e-06	-0.0062	0.0106	0.5579	19.8955
genus Ruminococcaceae UCG002	rs7120052	A	C	0.0624796	0.0135523	1.97e-06	0.0158	0.0117	0.1789	21.2545
genus Ruminococcaceae UCG002	rs7155595	C	A	0.0569929	0.0116986	1.15e-06	0.0122	0.0103	0.2356	23.7342
genus Ruminococcaceae UCG002	rs7249614	G	A	0.0492778	0.0110807	9.07e-06	0.0161	0.01	0.1072	19.7774
genus Ruminococcaceae UCG002	rs72874194	G	C	-0.0770289	0.016725	3.47e-06	-0.0014	0.0153	0.9251	21.2117
genus Ruminococcaceae UCG002	rs7342369	A	C	0.0527803	0.0116023	5.66e-06	0.003	0.0102	0.7653	20.6945
genus Ruminococcaceae UCG002	rs76847269	A	G	0.163508	0.0356151	5.17e-06	0.0078	0.0208	0.7064	21.077
genus Ruminococcaceae UCG002	rs77564310	A	C	-0.0713093	0.0140855	3.29e-07	0.0294	0.0126	0.01928	25.63
genus Ruminococcaceae UCG002	rs79016051	C	T	-0.0887747	0.0189424	2.34e-06	0.0149	0.0168	0.3741	21.9638
genus Ruminococcaceae UCG002	rs882348	A	G	-0.0799946	0.0178618	5.45e-06	0.0233	0.0157	0.1394	20.0572
genus Ruminococcaceae UCG003	rs10490280	C	T	-0.0672094	0.0143309	4.16e-06	-0.0094	0.0116	0.4143	21.9944
genus Ruminococcaceae UCG003	rs11243416	T	C	-0.0925653	0.0191203	1.67e-06	-0.0165	0.0148	0.2636	23.4373
genus Ruminococcaceae UCG003	rs11613919	G	T	0.0727604	0.0155716	1.63e-06	0.0033	0.0124	0.7916	21.8335
genus Ruminococcaceae UCG003	rs139730	G	C	-0.0577655	0.0130645	9.72e-06	0.0004	0.0108	0.973	19.5502
genus Ruminococcaceae UCG003	rs16959793	A	C	-0.062527	0.0131259	2.22e-06	-0.0123	0.0103	0.2324	22.6922
genus Ruminococcaceae UCG003	rs2523124	C	T	0.0546625	0.0120823	5.78e-06	0.0067	0.0097	0.4923	20.4682
genus Ruminococcaceae UCG003	rs3013089	G	A	-0.0551473	0.0120346	4.38e-06	0.0121	0.0095	0.2065	20.9984
genus Ruminococcaceae UCG003	rs4452755	A	C	-0.0634463	0.0134741	3.29e-06	0.0016	0.0101	0.8716	22.1724
genus Ruminococcaceae UCG003	rs4532474	G	A	0.0769231	0.017045	4.82e-06	0.0113	0.0134	0.4002	20.3666
genus Ruminococcaceae UCG003	rs4629039	A	T	-0.0553742	0.0122659	6.54e-06	0.0247	0.01	0.01321	20.3806
genus Ruminococcaceae UCG003	rs646327	G	A	0.0586696	0.0118369	7.83e-07	0.0199	0.0093	0.03335	24.5669
genus Ruminococcaceae UCG003	rs6759615	A	G	0.102523	0.0200204	7.86e-07	-0.0046	0.0171	0.7902	26.2239
genus Ruminococcaceae UCG003	rs73165080	T	A	0.117283	0.025971	7.21e-06	-0.0417	0.0207	0.04393	20.3935
genus Ruminococcaceae UCG003	rs73341549	T	C	-0.169857	0.0318768	1.51e-07	0.0385	0.0202	0.05636	28.3934
genus Ruminococcaceae UCG003	rs78720113	A	G	-0.115348	0.0249601	7.59e-06	-0.0421	0.022	0.05615	21.3564
genus Ruminococcaceae UCG004	rs10976229	T	G	0.095976	0.0214554	7.04e-06	-0.0151	0.0131	0.2514	20.0102
genus Ruminococcaceae UCG004	rs11961899	G	A	-0.0707825	0.0161381	9.18e-06	0.002	0.01	0.8399	19.2374
genus Ruminococcaceae UCG004	rs12125734	G	T	0.133972	0.0257416	2.09e-07	-0.0204	0.0157	0.1936	27.0868
genus Ruminococcaceae UCG004	rs2248146	T	C	0.0689452	0.0153649	8.2e-06	-0.0257	0.0097	0.008203	20.1349
genus Ruminococcaceae UCG004	rs3800154	A	C	-0.0797959	0.0177639	6.12e-06	0.0143	0.0118	0.2274	20.1783
genus Ruminococcaceae UCG004	rs511258	G	A	-0.0757474	0.0162475	4.52e-06	0.0037	0.0104	0.7199	21.7351
genus Ruminococcaceae UCG004	rs6769553	A	G	0.0849743	0.0157451	7.91e-08	0.0067	0.01	0.5033	29.1262
genus Ruminococcaceae UCG004	rs7123615	C	G	-0.0786157	0.0179592	7.09e-06	0.0004	0.0115	0.9705	19.1622
genus Ruminococcaceae UCG004	rs7569771	A	G	-0.075914	0.0170308	8.12e-06	-0.0003	0.0113	0.9772	19.8689
genus Ruminococcaceae UCG004	rs872501	G	A	0.116125	0.025946	5.81e-06	0.0134	0.0194	0.492	20.0314
genus Ruminococcaceae UCG004	rs9818949	T	G	-0.0859927	0.0188671	5.39e-06	0.0124	0.0123	0.3106	20.7737
genus Ruminococcaceae UCG005	rs10873449	C	T	-0.0654843	0.0143973	4.11e-06	-0.0186	0.0121	0.1244	20.6877
genus Ruminococcaceae UCG005	rs10937802	A	G	-0.0755811	0.0168226	8.17e-06	0.0066	0.0156	0.6702	20.1855
genus Ruminococcaceae UCG005	rs10950694	C	T	-0.0577628	0.011412	4.3e-07	-0.0161	0.0094	0.08489	25.6196
genus Ruminococcaceae UCG005	rs114279581	A	G	-0.146604	0.0316034	3.22e-06	0.0215	0.0202	0.2863	21.5191
genus Ruminococcaceae UCG005	rs12288512	A	G	0.066635	0.0144356	3.1e-06	0.0042	0.0115	0.7128	21.3076
genus Ruminococcaceae UCG005	rs12458218	T	C	0.0677322	0.0144525	2.41e-06	0.0134	0.0118	0.2569	21.9636
genus Ruminococcaceae UCG005	rs2893871	G	A	-0.073644	0.015548	3.54e-06	-0.0021	0.0134	0.8729	22.435
genus Ruminococcaceae UCG005	rs34781347	G	A	0.188685	0.0386484	6.05e-07	0.0117	0.0211	0.5793	23.8348
genus Ruminococcaceae UCG005	rs35166120	G	C	0.0686153	0.0146252	3.75e-06	-0.001	0.0132	0.9426	22.0109
genus Ruminococcaceae UCG005	rs394449	A	T	0.0692909	0.0148712	2.6e-06	-0.0118	0.0127	0.3509	21.71
genus Ruminococcaceae UCG005	rs55793120	T	C	0.121548	0.0279546	7.37e-06	0.0132	0.0218	0.5453	18.9055
genus Ruminococcaceae UCG005	rs60081663	C	G	0.158082	0.0319586	9.28e-07	0.0229	0.0208	0.2699	24.4675
genus Ruminococcaceae UCG005	rs72776570	C	A	0.087067	0.0197179	5.36e-06	0.0038	0.018	0.8339	19.4978
genus Ruminococcaceae UCG005	rs7449320	C	A	0.0599163	0.0130836	4.81e-06	0.0033	0.0111	0.7679	20.9718
genus Ruminococcaceae UCG005	rs7555878	G	A	-0.0586677	0.0125277	2.81e-06	-0.0071	0.0109	0.5121	21.9308
genus Ruminococcaceae UCG005	rs7586445	G	A	0.0782349	0.0176458	8.81e-06	-0.0054	0.0138	0.6973	19.6571
genus Ruminococcaceae UCG005	rs898577	C	T	0.123012	0.0286671	7.46e-06	0.0014	0.0213	0.9474	18.4131
genus Ruminococcaceae UCG009	rs12508214	C	T	-0.0774649	0.0168937	4.75e-06	0.0052	0.0103	0.6148	21.0262
genus Ruminococcaceae UCG009	rs138460696	A	G	0.139274	0.0315794	9.81e-06	-0.0257	0.0189	0.1728	19.4506
genus Ruminococcaceae UCG009	rs1550196	A	G	-0.130842	0.0262478	1.13e-06	-0.0042	0.0154	0.7864	24.849
genus Ruminococcaceae UCG009	rs2058609	G	A	-0.0816464	0.017472	3.12e-06	0.0076	0.0098	0.437	21.8368
genus Ruminococcaceae UCG009	rs2192926	A	G	-0.089048	0.0192989	4.88e-06	0.0087	0.0108	0.4199	21.2904
genus Ruminococcaceae UCG009	rs4079028	C	T	0.0915623	0.019936	3.28e-06	-0.0151	0.0113	0.1822	21.0939
genus Ruminococcaceae UCG009	rs4708333	T	G	-0.084033	0.0174757	1.56e-06	-0.0009	0.0097	0.9248	23.1223
genus Ruminococcaceae UCG009	rs61779334	G	C	-0.138137	0.0292072	1.94e-06	-0.0028	0.016	0.8599	22.3687
genus Ruminococcaceae UCG009	rs6952765	G	A	0.0732099	0.0166777	8.13e-06	-0.0092	0.0092	0.317	19.2694
genus Ruminococcaceae UCG009	rs758191	T	G	0.17702	0.0375113	9.01e-06	-0.0029	0.0261	0.9102	22.27
genus Ruminococcaceae UCG009	rs78410648	A	G	0.120989	0.0277317	9.67e-06	0.0207	0.0158	0.1901	19.0344
genus Ruminococcaceae UCG009	rs8009993	G	C	-0.135936	0.0244857	4.42e-08	0.0007	0.0174	0.968	30.8208
genus Ruminococcaceae UCG009	rs9558661	T	C	-0.0897823	0.0200739	7.01e-06	-0.0116	0.0116	0.3189	20.0041
genus Ruminococcaceae UCG010	rs12597105	A	G	-0.0670855	0.0144415	4.87e-06	0.0004	0.0106	0.9686	21.5791
genus Ruminococcaceae UCG010	rs2820282	C	A	0.0592304	0.0125917	2.85e-06	-0.0056	0.0097	0.5642	22.1269
genus Ruminococcaceae UCG010	rs35506912	G	C	-0.0693743	0.0147926	3.21e-06	-0.0184	0.0126	0.1452	21.9942
genus Ruminococcaceae UCG010	rs682403	A	G	-0.0588161	0.0124671	2.37e-06	-0.01	0.0092	0.2773	22.2567
genus Ruminococcaceae UCG010	rs6958419	C	T	-0.0585718	0.0124994	2.84e-06	0.0008	0.0091	0.9326	21.9583
genus Ruminococcaceae UCG010	rs73218807	G	A	-0.166211	0.0367938	6.43e-06	0.0093	0.0226	0.6822	20.4066
genus Ruminococcaceae UCG010	rs7441445	T	C	0.05695	0.0126502	6.8e-06	0.0263	0.0106	0.01296	20.2671
genus Ruminococcaceae UCG010	rs7935775	T	A	0.0631351	0.0137953	4.99e-06	0.0118	0.011	0.2824	20.945
genus Ruminococcaceae UCG011	rs10274562	C	T	0.110917	0.0244556	6.5e-06	0.0074	0.0099	0.456	20.5703
genus Ruminococcaceae UCG011	rs12636310	G	A	0.132725	0.0282037	2.81e-06	0.0139	0.011	0.2072	22.1459
genus Ruminococcaceae UCG011	rs12724320	C	T	-0.120881	0.0249229	1.52e-06	0.0153	0.0097	0.1148	23.5244
genus Ruminococcaceae UCG011	rs1416041	A	C	-0.182339	0.0339898	7.04e-08	0.0183	0.0131	0.1641	28.7781
genus Ruminococcaceae UCG011	rs2729556	T	C	0.109097	0.0233699	3.19e-06	0.0052	0.0094	0.5826	21.7927
genus Ruminococcaceae UCG011	rs4490371	T	C	-0.111816	0.0248963	7.75e-06	0.0169	0.0097	0.08226	20.1715
genus Ruminococcaceae UCG011	rs79113084	C	T	-0.152166	0.0317519	2.06e-06	0.0424	0.0137	0.00196	22.9666
genus Ruminococcaceae UCG011	rs9729514	G	A	-0.184934	0.0394616	2.37e-06	-0.0115	0.0156	0.4623	21.9626
genus Ruminococcaceae UCG013	rs11581881	C	T	0.0661211	0.0144736	4.73e-06	-0.0066	0.0134	0.6199	20.8702
genus Ruminococcaceae UCG013	rs12189346	G	A	0.0684961	0.014558	1.68e-06	-0.019	0.0131	0.1467	22.1375
genus Ruminococcaceae UCG013	rs12336782	T	C	-0.0856047	0.0189311	8.6e-06	-0.0011	0.0163	0.9438	20.4477
genus Ruminococcaceae UCG013	rs12485353	G	A	-0.0607903	0.0130847	4.19e-06	-0.0062	0.0114	0.5867	21.5845
genus Ruminococcaceae UCG013	rs12781711	C	T	-0.0656129	0.0117477	2.55e-08	0.0001	0.0097	0.9911	31.1941
genus Ruminococcaceae UCG013	rs16918863	A	C	0.111491	0.0240157	4.15e-06	0.037	0.019	0.05145	21.5521
genus Ruminococcaceae UCG013	rs1729063	C	G	0.0533411	0.0120757	9.64e-06	-0.013	0.0112	0.2482	19.5119
genus Ruminococcaceae UCG013	rs2428106	C	G	-0.0490863	0.0109903	8.38e-06	-0.0002	0.0093	0.9831	19.9481
genus Ruminococcaceae UCG013	rs2730183	G	A	-0.0488692	0.0109907	8.44e-06	0.0167	0.0092	0.06872	19.7706
genus Ruminococcaceae UCG013	rs4385846	T	G	-0.0598404	0.0131807	6.46e-06	-0.008	0.0111	0.4699	20.6116
genus Ruminococcaceae UCG013	rs75088940	T	C	-0.0942968	0.0200712	2.55e-06	-0.0109	0.0168	0.519	22.0723
genus Ruminococcaceae UCG013	rs76973485	G	T	0.194976	0.0418213	3.35e-06	-0.012	0.0224	0.5934	21.7354
genus Ruminococcaceae UCG013	rs7784330	A	G	0.0498329	0.0112066	8.16e-06	0.0082	0.0094	0.3843	19.7735
genus Ruminococcaceae UCG013	rs9313055	T	C	0.105087	0.023446	9.55e-06	0.0168	0.02	0.3994	20.0891
genus Ruminococcaceae UCG013	rs9565219	T	A	-0.0524592	0.0117701	8.73e-06	-0.0072	0.0096	0.4539	19.8647
genus Ruminococcaceae UCG014	rs10495392	T	C	0.082486	0.0187194	9.96e-06	0.0037	0.0144	0.7974	19.4168
genus Ruminococcaceae UCG014	rs10791168	G	A	0.0664624	0.0150069	9.76e-06	0.0017	0.0132	0.8948	19.6142
genus Ruminococcaceae UCG014	rs10941294	C	T	-0.122057	0.0260017	2.4e-06	0.0023	0.0193	0.9045	22.0354
genus Ruminococcaceae UCG014	rs115777838	T	C	-0.18835	0.0386643	4.62e-07	-0.0386	0.0236	0.102	23.7307
genus Ruminococcaceae UCG014	rs12638134	T	G	0.0582548	0.0119657	1.21e-06	0.0095	0.0092	0.3008	23.7021
genus Ruminococcaceae UCG014	rs17296933	C	G	-0.0829544	0.0185058	7.34e-06	-0.021	0.0148	0.1559	20.0938
genus Ruminococcaceae UCG014	rs34402072	C	T	-0.0688023	0.0156083	9.8e-06	0.0179	0.0125	0.1517	19.431
genus Ruminococcaceae UCG014	rs439810	C	G	0.0577127	0.0126675	7.04e-06	-0.0207	0.01	0.03805	20.7568
genus Ruminococcaceae UCG014	rs56105232	G	A	0.139276	0.0299132	2.91e-06	0.014	0.0232	0.5481	21.6784
genus Ruminococcaceae UCG014	rs61898819	A	T	0.0607865	0.0138761	9.92e-06	0.0164	0.0106	0.1195	19.1902
genus Ruminococcaceae UCG014	rs72809222	T	C	0.0671775	0.0139838	2.41e-06	0.0021	0.0106	0.8436	23.078
genus Ruminococcaceae UCG014	rs73186226	G	A	-0.0993852	0.0216819	6.72e-06	0.0354	0.0162	0.02882	21.0111
genus Ruminococcaceae UCG014	rs74060145	C	G	-0.115767	0.0254199	8.71e-06	-0.0112	0.0201	0.578	20.7406
genus Ruminococcaceae UCG014	rs77627087	C	G	0.067562	0.0150103	7.43e-06	0.0062	0.012	0.6035	20.2594
genus Ruminococcaceae UCG014	rs79640386	T	A	-0.110863	0.0248098	8.74e-06	-0.009	0.0214	0.6738	19.9676
genus Ruminococcaceae UCG014	rs853612	A	G	-0.0528257	0.0119367	9.75e-06	-0.0001	0.0093	0.9922	19.5849
genus Ruminococcaceae UCG014	rs995642	C	T	0.060048	0.0126417	1.9e-06	-0.0137	0.0103	0.1815	22.5624
genus Ruminococcus1	rs10167839	A	G	0.0519509	0.0116306	8.09e-06	0.0098	0.0097	0.3093	19.9518
genus Ruminococcus1	rs10769159	C	G	0.0640277	0.0110059	5.29e-09	-0.0121	0.0092	0.1883	33.8442
genus Ruminococcus1	rs10995816	C	G	-0.0762002	0.0174689	8.38e-06	0.0167	0.0154	0.2781	19.0275
genus Ruminococcus1	rs11783695	G	T	-0.0734114	0.0161398	4.73e-06	0.0117	0.0135	0.3852	20.6886
genus Ruminococcus1	rs17781867	C	T	0.0999271	0.0211728	1.96e-06	-0.0064	0.0184	0.7297	22.2746
genus Ruminococcus1	rs3000856	A	T	0.0709997	0.0162766	9.28e-06	0.0123	0.0145	0.3991	19.0277
genus Ruminococcus1	rs3819978	C	T	-0.11504	0.0260137	8.74e-06	0.0222	0.0222	0.317	19.5566
genus Ruminococcus1	rs4849717	T	A	0.132764	0.0299816	8.83e-06	-0.002	0.0235	0.9327	19.6088
genus Ruminococcus1	rs6105066	T	C	-0.0607052	0.013425	5.06e-06	0.0194	0.0117	0.09879	20.4467
genus Ruminococcus1	rs6493760	T	C	-0.0535262	0.0115885	3.38e-06	0.0011	0.011	0.9194	21.3343
genus Ruminococcus1	rs7117576	A	G	0.0829505	0.0170891	6.48e-07	0.0144	0.015	0.3371	23.5613
genus Ruminococcus1	rs7583465	C	T	0.0527654	0.0112619	2.56e-06	-0.0102	0.0095	0.2819	21.9521
genus Ruminococcus1	rs78572139	G	A	0.125038	0.0279411	5.23e-06	0.0087	0.0201	0.6662	20.0261
genus Ruminococcus1	rs78613526	G	A	0.167497	0.0367639	5.11e-06	0.0487	0.027	0.07083	20.7573
genus Ruminococcus2	rs12406309	A	C	-0.063193	0.0142275	9.79e-06	0.0101	0.0115	0.3789	19.7279
genus Ruminococcus2	rs12986628	T	C	-0.0665937	0.0140168	2.14e-06	-0.0066	0.0111	0.549	22.5719
genus Ruminococcus2	rs1819812	G	T	0.0842356	0.0184893	5.28e-06	0.0021	0.016	0.898	20.7563
genus Ruminococcus2	rs2368224	T	G	0.199648	0.0438453	3.63e-06	-0.0085	0.0268	0.7513	20.734
genus Ruminococcus2	rs2846589	T	G	-0.0522093	0.0116382	7.59e-06	-0.0047	0.0097	0.6242	20.1245
genus Ruminococcus2	rs2997412	G	A	0.0568439	0.0122325	4.22e-06	-0.0026	0.0099	0.7929	21.5942
genus Ruminococcus2	rs4400279	A	G	0.0546114	0.0120077	5.8e-06	-0.0062	0.0095	0.5186	20.6846
genus Ruminococcus2	rs4799823	C	T	0.0837001	0.0182263	5.4e-06	-0.0018	0.0151	0.9074	21.0889
genus Ruminococcus2	rs55707116	C	A	0.0865522	0.0189141	8.01e-06	0.0294	0.0151	0.05114	20.9404
genus Ruminococcus2	rs58681734	A	G	0.0723875	0.0160787	4.18e-06	0.0043	0.0127	0.7354	20.2687
genus Ruminococcus2	rs61791565	T	C	-0.0523503	0.0117119	6.79e-06	-0.0004	0.0095	0.9683	19.9795
genus Ruminococcus2	rs75140805	T	G	0.0836825	0.0176445	3.95e-06	0.0252	0.0153	0.1004	22.4932
genus Ruminococcus2	rs7635831	G	A	0.0618344	0.0129031	1.98e-06	0.0124	0.0119	0.2983	22.9653
genus Ruminococcus2	rs7693984	G	A	-0.102822	0.0235087	9.42e-06	-0.0225	0.0191	0.2405	19.13
genus Ruminococcus2	rs78120384	A	G	-0.192815	0.0392045	3.31e-07	0.0481	0.0239	0.04461	24.1885
genus Ruminococcus gauvreauii group	rs10931481	A	G	-0.0610096	0.0130484	3.38e-06	0.0244	0.0097	0.01171	21.8616
genus Ruminococcus gauvreauii group	rs12079579	A	G	0.0955324	0.0213436	5.04e-06	0.0021	0.0151	0.889	20.0339
genus Ruminococcus gauvreauii group	rs12539819	C	T	0.110654	0.0240684	4.49e-06	0.0125	0.0212	0.5554	21.1368
genus Ruminococcus gauvreauii group	rs13188803	T	A	0.0709419	0.0156855	7.28e-06	0.0097	0.0113	0.3903	20.4554
genus Ruminococcus gauvreauii group	rs1391597	C	T	0.0590284	0.0124874	1.86e-06	-0.0037	0.0096	0.697	22.3449
genus Ruminococcus gauvreauii group	rs2047242	A	G	-0.067603	0.0133738	2.46e-07	-0.0144	0.0102	0.1563	25.5518
genus Ruminococcus gauvreauii group	rs2105937	G	A	-0.0580215	0.0127806	5.1e-06	-0.0201	0.0098	0.03942	20.6099
genus Ruminococcus gauvreauii group	rs2166943	C	A	-0.0566974	0.0123497	5.28e-06	0.0048	0.0092	0.5974	21.0772
genus Ruminococcus gauvreauii group	rs289410	A	G	0.0654926	0.0139101	2.27e-06	-0.0217	0.0107	0.04302	22.1679
genus Ruminococcus gauvreauii group	rs431418	G	A	0.094737	0.0210157	5.54e-06	0.0067	0.0159	0.6744	20.3213
genus Ruminococcus gauvreauii group	rs71386687	T	G	0.121037	0.02386	2.91e-07	-0.0085	0.0206	0.6786	25.7333
genus Ruminococcus gauvreauii group	rs73802842	C	A	0.0736808	0.0169665	7.48e-06	0	0.013	0.9974	18.8592
genus Ruminococcus gauvreauii group	rs9870933	G	A	-0.0621643	0.0126072	8.49e-07	0.0041	0.0096	0.6705	24.3134
genus Ruminococcus gnavus group	rs11597105	A	G	0.114673	0.0250653	6.95e-06	0.0086	0.013	0.5073	20.9304
genus Ruminococcus gnavus group	rs11864644	T	C	-0.139804	0.0318253	5.01e-06	0.0195	0.0184	0.2906	19.2972
genus Ruminococcus gnavus group	rs12136548	C	T	0.0901946	0.0196476	3.1e-06	-0.0124	0.0101	0.2178	21.0738
genus Ruminococcus gnavus group	rs12989336	G	A	-0.0846861	0.0187936	7.12e-06	0.0032	0.0101	0.7481	20.3051
genus Ruminococcus gnavus group	rs13163520	G	A	-0.127377	0.0233883	5.61e-08	-0.013	0.0122	0.2872	29.6609
genus Ruminococcus gnavus group	rs2909242	A	C	0.0909965	0.018351	7.41e-07	0.0223	0.0098	0.02212	24.5884
genus Ruminococcus gnavus group	rs3124783	G	A	0.11599	0.0249099	2.67e-06	0.0021	0.0132	0.8762	21.6819
genus Ruminococcus gnavus group	rs4388134	T	C	0.0904997	0.0203544	9.12e-06	0.0077	0.0114	0.5	19.7687
genus Ruminococcus gnavus group	rs62167033	T	C	0.185289	0.0396295	3.5e-06	0.0418	0.0191	0.02914	21.8606
genus Ruminococcus gnavus group	rs78399089	T	C	0.144445	0.0326618	6.63e-06	-0.0056	0.0168	0.7414	19.558
genus Ruminococcus gnavus group	rs934940	A	C	-0.105045	0.0229588	2.74e-06	-0.005	0.0126	0.6876	20.934
genus Ruminococcus gnavus group	rs9872758	T	C	0.0849233	0.0176643	1.66e-06	-0.0154	0.0094	0.1018	23.1132
genus Ruminococcus torques group	rs10904297	A	G	-0.167804	0.0389812	2.69e-06	-0.0185	0.0269	0.4912	18.5308
genus Ruminococcus torques group	rs10967781	C	A	0.0507994	0.0113322	8.37e-06	0.0021	0.0098	0.8266	20.095
genus Ruminococcus torques group	rs12434631	A	G	0.074697	0.0153401	2.77e-06	-0.003	0.0145	0.8382	23.711
genus Ruminococcus torques group	rs13154778	T	A	0.0563358	0.0129526	7.16e-06	0.0109	0.0117	0.349	18.9171
genus Ruminococcus torques group	rs1475330	C	T	-0.0523492	0.01182	8.13e-06	0.0146	0.0108	0.1766	19.6149
genus Ruminococcus torques group	rs1972694	T	A	-0.0614094	0.0137321	8.93e-06	-0.0127	0.0129	0.3242	19.9984
genus Ruminococcus torques group	rs35866622	T	C	-0.0612024	0.0109421	2.21e-08	0.013	0.0093	0.1616	31.285
genus Ruminococcus torques group	rs4073731	T	C	0.0651948	0.0142221	4.05e-06	0.012	0.0138	0.3834	21.0135
genus Ruminococcus torques group	rs73130967	A	T	0.0770375	0.0168264	3.71e-06	0.0197	0.0145	0.1741	20.9615
genus Ruminococcus torques group	rs77034621	T	G	-0.151553	0.0335878	6.07e-06	0.009	0.0204	0.6592	20.3594
genus Ruminococcus torques group	rs773123	T	A	0.0824005	0.0173862	1.59e-06	-0.002	0.0144	0.8911	22.4621
genus Ruminococcus torques group	rs8080469	G	A	0.0490727	0.0107036	3.5e-06	0.0092	0.0092	0.319	21.0194
genus Ruminococcus torques group	rs8141465	G	A	-0.0480778	0.0107442	9.65e-06	0.0026	0.0093	0.7821	20.0235
genus Sellimonas	rs113379006	T	C	-0.162759	0.0357025	7.21e-06	-0.0352	0.013	0.00662	20.7823
genus Sellimonas	rs13417181	T	C	0.166509	0.0337521	7.62e-07	-0.002	0.025	0.9356	24.3374
genus Sellimonas	rs2016057	C	A	0.125878	0.0256153	1.03e-06	0.0003	0.0095	0.9734	24.1491
genus Sellimonas	rs2187447	A	C	0.243457	0.0527695	3.98e-06	-0.0193	0.0203	0.343	21.2852
genus Sellimonas	rs2371572	A	C	0.127349	0.0250862	4.46e-07	0.0084	0.0091	0.3576	25.7704
genus Sellimonas	rs41816	A	G	0.132201	0.0291087	8.39e-06	-0.0144	0.0109	0.1879	20.6264
genus Sellimonas	rs4600608	G	A	0.137152	0.0301702	4.95e-06	0.0017	0.0116	0.8858	20.6656
genus Sellimonas	rs553697	C	T	0.153767	0.0339099	6.13e-06	0.0094	0.0135	0.4886	20.5624
genus Sellimonas	rs56203279	T	C	-0.124045	0.0269115	3.72e-06	-0.0056	0.0101	0.5821	21.2463
genus Sellimonas	rs72553859	G	C	-0.150458	0.0332626	5.38e-06	0.0019	0.0137	0.8916	20.4606
genus Sellimonas	rs7968030	A	T	-0.12711	0.0280617	5.56e-06	0.0074	0.0114	0.5175	20.5178
genus Senegalimassilia	rs10036909	C	T	0.185519	0.0400881	8.05e-06	-0.0026	0.0185	0.8892	21.4164
genus Senegalimassilia	rs11787826	C	A	0.081327	0.0171154	2.63e-06	0.0025	0.0092	0.7845	22.5785
genus Senegalimassilia	rs13383270	C	G	-0.0774679	0.017084	6.04e-06	-0.0066	0.0094	0.4812	20.562
genus Senegalimassilia	rs1990708	A	C	-0.109619	0.0247785	8.91e-06	-0.003	0.0136	0.8243	19.5714
genus Senegalimassilia	rs2017373	C	T	0.0782258	0.0176841	9.5e-06	0.0026	0.011	0.8142	19.5674
genus Senegalimassilia	rs57512504	T	A	0.0819494	0.0172241	2.03e-06	-0.0009	0.0096	0.9243	22.637
genus Senegalimassilia	rs7225245	A	G	-0.079173	0.0170421	4.18e-06	0.0047	0.0097	0.6246	21.5828
genus Senegalimassilia	rs72887800	T	A	-0.0822462	0.0175721	2.42e-06	-0.0118	0.0096	0.2185	21.9071
[truncated: 10,602 more rows]

## Sheet: Table S4
Supplementary Table S4: MR analysis of all gut microbiome on intracranial aneurysm.
Trait	Bacterial taxa	NO.SNP	Methods	OR(95% CI)	P-value
IA	class Actinobacteria	6	MR Egger	1.45(0.02-122.16)	0.876491
IA	class Actinobacteria	6	Weighted median	0.92(0.57-1.49)	0.733945
IA	class Actinobacteria	6	Inverse variance weighted	0.81(0.50-1.29)	0.366593
IA	class Actinobacteria	6	Simple mode	1.10(0.53-2.28)	0.801951
IA	class Actinobacteria	6	Weighted mode	1.03(0.52-2.05)	0.937284
IA	class Alphaproteobacteria	4	MR Egger	0.58(0.11-3.08)	0.588564
IA	class Alphaproteobacteria	4	Weighted median	0.90(0.61-1.32)	0.579715
IA	class Alphaproteobacteria	4	Inverse variance weighted	1.01(0.73-1.40)	0.933043
IA	class Alphaproteobacteria	4	Simple mode	0.85(0.51-1.44)	0.597701
IA	class Alphaproteobacteria	4	Weighted mode	0.86(0.53-1.37)	0.56634
IA	class Bacilli	10	MR Egger	1.20(0.23-6.14)	0.832453
IA	class Bacilli	10	Weighted median	1.02(0.68-1.54)	0.921651
IA	class Bacilli	10	Inverse variance weighted	1.01(0.71-1.44)	0.95185
IA	class Bacilli	10	Simple mode	1.04(0.47-2.30)	0.917213
IA	class Bacilli	10	Weighted mode	1.15(0.56-2.38)	0.716878
IA	class Bacteroidia	10	MR Egger	1.04(0.58-1.88)	0.899335
IA	class Bacteroidia	10	Weighted median	0.91(0.64-1.30)	0.620735
IA	class Bacteroidia	10	Inverse variance weighted	0.97(0.76-1.25)	0.821256
IA	class Bacteroidia	10	Simple mode	1.05(0.65-1.72)	0.835576
IA	class Bacteroidia	10	Weighted mode	0.86(0.56-1.33)	0.520321
IA	class Betaproteobacteria	11	MR Egger	1.89(0.31-11.48)	0.50679
IA	class Betaproteobacteria	11	Weighted median	1.10(0.71-1.68)	0.678491
IA	class Betaproteobacteria	11	Inverse variance weighted	1.14(0.70-1.87)	0.598736
IA	class Betaproteobacteria	11	Simple mode	1.17(0.62-2.21)	0.630689
IA	class Betaproteobacteria	11	Weighted mode	1.13(0.61-2.11)	0.704008
IA	class Clostridia	5	MR Egger	0.96(0.06-15.51)	0.977564
IA	class Clostridia	5	Weighted median	1.23(0.73-2.07)	0.429301
IA	class Clostridia	5	Inverse variance weighted	1.17(0.78-1.76)	0.44316
IA	class Clostridia	5	Simple mode	1.23(0.63-2.39)	0.583061
IA	class Clostridia	5	Weighted mode	1.22(0.64-2.34)	0.577073
IA	class Coriobacteriia	2	Inverse variance weighted	1.86(0.60-5.75)	0.277997
IA	class Deltaproteobacteria	11	MR Egger	1.74(0.61-4.98)	0.325288
IA	class Deltaproteobacteria	11	Weighted median	0.94(0.67-1.33)	0.724068
IA	class Deltaproteobacteria	11	Inverse variance weighted	0.88(0.60-1.29)	0.517668
IA	class Deltaproteobacteria	11	Simple mode	1.33(0.76-2.33)	0.341283
IA	class Deltaproteobacteria	11	Weighted mode	1.17(0.73-1.87)	0.536953
IA	class Erysipelotrichia	9	MR Egger	2.61(0.52-13.24)	0.283754
IA	class Erysipelotrichia	9	Weighted median	0.83(0.55-1.27)	0.401603
IA	class Erysipelotrichia	9	Inverse variance weighted	0.92(0.65-1.31)	0.647076
IA	class Erysipelotrichia	9	Simple mode	0.71(0.35-1.45)	0.371098
IA	class Erysipelotrichia	9	Weighted mode	0.69(0.30-1.61)	0.418844
IA	class Gammaproteobacteria	6	MR Egger	1.42(0.51-3.94)	0.535821
IA	class Gammaproteobacteria	6	Weighted median	1.16(0.77-1.75)	0.474819
IA	class Gammaproteobacteria	6	Inverse variance weighted	1.06(0.77-1.46)	0.717034
IA	class Gammaproteobacteria	6	Simple mode	1.18(0.67-2.07)	0.59835
IA	class Gammaproteobacteria	6	Weighted mode	1.17(0.70-1.94)	0.578528
IA	class Lentisphaeria	6	MR Egger	0.95(0.45-1.99)	0.892894
IA	class Lentisphaeria	6	Weighted median	0.87(0.69-1.10)	0.25384
IA	class Lentisphaeria	6	Inverse variance weighted	0.86(0.69-1.07)	0.167769
IA	class Lentisphaeria	6	Simple mode	0.78(0.52-1.17)	0.285745
IA	class Lentisphaeria	6	Weighted mode	0.89(0.63-1.26)	0.54956
IA	class Melainabacteria	8	MR Egger	1.29(0.57-2.92)	0.557732
IA	class Melainabacteria	8	Weighted median	0.98(0.75-1.28)	0.87541
IA	class Melainabacteria	8	Inverse variance weighted	0.95(0.74-1.22)	0.679172
IA	class Melainabacteria	8	Simple mode	1.16(0.72-1.87)	0.572135
IA	class Melainabacteria	8	Weighted mode	1.20(0.80-1.80)	0.39684
IA	class Methanobacteria	8	MR Egger	1.09(0.54-2.21)	0.812764
IA	class Methanobacteria	8	Weighted median	1.04(0.86-1.25)	0.709522
IA	class Methanobacteria	8	Inverse variance weighted	1.05(0.88-1.25)	0.564021
IA	class Methanobacteria	8	Simple mode	1.04(0.74-1.45)	0.833426
IA	class Methanobacteria	8	Weighted mode	1.07(0.80-1.43)	0.654518
IA	class Mollicutes	9	MR Egger	0.33(0.07-1.62)	0.214271
IA	class Mollicutes	9	Weighted median	0.91(0.65-1.26)	0.559506
IA	class Mollicutes	9	Inverse variance weighted	0.86(0.64-1.16)	0.324426
IA	class Mollicutes	9	Simple mode	0.95(0.54-1.67)	0.859585
IA	class Mollicutes	9	Weighted mode	0.94(0.55-1.61)	0.822424
IA	class Negativicutes	6	MR Egger	1.76(0.43-7.26)	0.476192
IA	class Negativicutes	6	Weighted median	0.88(0.55-1.41)	0.602883
IA	class Negativicutes	6	Inverse variance weighted	0.91(0.64-1.28)	0.580038
IA	class Negativicutes	6	Simple mode	0.71(0.34-1.49)	0.407965
IA	class Negativicutes	6	Weighted mode	0.89(0.45-1.74)	0.740412
IA	class Verrucomicrobiae	6	MR Egger	0.66(0.19-2.31)	0.550931
IA	class Verrucomicrobiae	6	Weighted median	0.81(0.56-1.17)	0.270254
IA	class Verrucomicrobiae	6	Inverse variance weighted	0.81(0.54-1.21)	0.303968
IA	class Verrucomicrobiae	6	Simple mode	0.79(0.38-1.61)	0.539466
IA	class Verrucomicrobiae	6	Weighted mode	0.64(0.33-1.25)	0.246543
IA	family Acidaminococcaceae	3	MR Egger	155.04(0.74-32618.37)	0.315748
IA	family Acidaminococcaceae	3	Weighted median	0.98(0.52-1.87)	0.955161
IA	family Acidaminococcaceae	3	Inverse variance weighted	0.99(0.49-2.02)	0.977148
IA	family Acidaminococcaceae	3	Simple mode	0.82(0.35-1.91)	0.685446
IA	family Acidaminococcaceae	3	Weighted mode	0.98(0.39-2.49)	0.974827
IA	family Actinomycetaceae	2	Inverse variance weighted	0.93(0.56-1.53)	0.767196
IA	family Alcaligenaceae	9	MR Egger	0.94(0.06-13.75)	0.967614
IA	family Alcaligenaceae	9	Weighted median	0.65(0.42-1.00)	0.0512354
IA	family Alcaligenaceae	9	Inverse variance weighted	0.79(0.45-1.36)	0.390968
IA	family Alcaligenaceae	9	Simple mode	0.50(0.29-0.86)	0.0360261
IA	family Alcaligenaceae	9	Weighted mode	0.54(0.30-0.97)	0.0716283
IA	family Bacteroidaceae	6	MR Egger	0.62(0.11-3.59)	0.625232
IA	family Bacteroidaceae	6	Weighted median	0.79(0.52-1.22)	0.290714
IA	family Bacteroidaceae	6	Inverse variance weighted	0.83(0.58-1.19)	0.298817
IA	family Bacteroidaceae	6	Simple mode	0.79(0.42-1.48)	0.498681
IA	family Bacteroidaceae	6	Weighted mode	0.79(0.42-1.48)	0.50249
IA	family Bacteroidales S24 7group	7	MR Egger	0.50(0.22-1.16)	0.167211
IA	family Bacteroidales S24 7group	7	Weighted median	1.10(0.84-1.44)	0.497486
IA	family Bacteroidales S24 7group	7	Inverse variance weighted	1.07(0.87-1.31)	0.541015
IA	family Bacteroidales S24 7group	7	Simple mode	1.14(0.73-1.76)	0.593611
IA	family Bacteroidales S24 7group	7	Weighted mode	1.14(0.73-1.79)	0.593507
IA	family Bifidobacteriaceae	4	MR Egger	0.74(0.08-6.48)	0.811526
IA	family Bifidobacteriaceae	4	Weighted median	0.80(0.49-1.29)	0.358693
IA	family Bifidobacteriaceae	4	Inverse variance weighted	0.87(0.57-1.31)	0.498872
IA	family Bifidobacteriaceae	4	Simple mode	0.79(0.41-1.52)	0.525896
IA	family Bifidobacteriaceae	4	Weighted mode	0.79(0.41-1.50)	0.51784
IA	family Clostridiaceae1	8	MR Egger	0.90(0.42-1.90)	0.787333
IA	family Clostridiaceae1	8	Weighted median	0.89(0.63-1.27)	0.524016
IA	family Clostridiaceae1	8	Inverse variance weighted	0.81(0.62-1.06)	0.129756
IA	family Clostridiaceae1	8	Simple mode	0.93(0.56-1.55)	0.779282
IA	family Clostridiaceae1	8	Weighted mode	0.93(0.59-1.47)	0.767225
IA	family Clostridiales vadin BB60 group	14	MR Egger	0.90(0.56-1.45)	0.681244
IA	family Clostridiales vadin BB60 group	14	Weighted median	0.89(0.71-1.12)	0.328148
IA	family Clostridiales vadin BB60 group	14	Inverse variance weighted	0.96(0.81-1.14)	0.647473
IA	family Clostridiales vadin BB60 group	14	Simple mode	0.88(0.61-1.26)	0.487564
IA	family Clostridiales vadin BB60 group	14	Weighted mode	0.88(0.62-1.24)	0.467885
IA	family Coriobacteriaceae	2	Inverse variance weighted	1.86(0.60-5.75)	0.277997
IA	family Defluviitaleaceae	4	MR Egger	1.47(0.40-5.44)	0.622269
IA	family Defluviitaleaceae	4	Weighted median	1.06(0.73-1.53)	0.774317
IA	family Defluviitaleaceae	4	Inverse variance weighted	1.07(0.78-1.46)	0.684909
IA	family Defluviitaleaceae	4	Simple mode	0.90(0.50-1.60)	0.741929
IA	family Defluviitaleaceae	4	Weighted mode	0.92(0.49-1.71)	0.809271
IA	family Desulfovibrionaceae	8	MR Egger	1.71(0.52-5.58)	0.411283
IA	family Desulfovibrionaceae	8	Weighted median	0.93(0.63-1.38)	0.728795
IA	family Desulfovibrionaceae	8	Inverse variance weighted	0.83(0.51-1.35)	0.458122
IA	family Desulfovibrionaceae	8	Simple mode	1.39(0.69-2.78)	0.387773
IA	family Desulfovibrionaceae	8	Weighted mode	1.14(0.69-1.88)	0.635383
IA	family Enterobacteriaceae	2	Inverse variance weighted	0.91(0.36-2.31)	0.842544
IA	family Erysipelotrichaceae	9	MR Egger	2.61(0.52-13.24)	0.283754
IA	family Erysipelotrichaceae	9	Weighted median	0.83(0.54-1.28)	0.409783
IA	family Erysipelotrichaceae	9	Inverse variance weighted	0.92(0.65-1.31)	0.647076
IA	family Erysipelotrichaceae	9	Simple mode	0.71(0.33-1.50)	0.393446
IA	family Erysipelotrichaceae	9	Weighted mode	0.69(0.30-1.60)	0.414041
IA	family Lachnospiraceae	9	MR Egger	0.63(0.27-1.50)	0.330527
IA	family Lachnospiraceae	9	Weighted median	0.92(0.61-1.39)	0.696643
IA	family Lachnospiraceae	9	Inverse variance weighted	1.24(0.83-1.85)	0.293373
IA	family Lachnospiraceae	9	Simple mode	0.95(0.52-1.76)	0.875878
IA	family Lachnospiraceae	9	Weighted mode	0.91(0.60-1.39)	0.67557
[truncated: 2,599 more rows]

## Sheet: Table S5
Supplementary Table S5: MR analysis of all gut microbiome on stroke.
[truncated: 4,766 more rows]

[truncated: 3 more sheets: Table S6, Table S7, Table S8]
